# Supplementary material for: Systematic selections and forensic application evaluations of 111 individual identification SNPs in the Chinese Inner Mongolia Manchu group
Source: Front Genet. 2022 Sep 5;13:944580. doi: 10.3389/fgene.2022.944580 (PMC9483854; doi:10.3389/fgene.2022.944580)
Supplement: Supplementary file 1 [file DataSheet1.zip › data sheet 1/Table S1-S7.xlsx]

## Sheet: Table S1
Table S1. The detailed information of the Chinese Inner Mongolia Manchu group and reference populations.
Continents	Populations	Abbreviations	Sample sizes
Africa	African Caribbean in Barbados	ACB	96
Africa	African Ancestry in Southwest USA	ASW	61
Africa	Esan in Nigeria	ESN	99
Africa	Gambian in Western Division	GWD	113
Africa	Luhya in Webuye	LWK	99
Africa	Mende in Sierra Leone	MSL	85
Africa	Yoruba in Ibadan	YRI	108
America	Colombian in Medellin	CLM	94
America	Mexican Ancestry in Los Angeles	MXL	64
America	Peruvian in Lima	PEL	85
America	Puerto Rican in Puerto Rico	PUR	104
Europe	Utah residents with Northern and Western European ancestry	CEU	99
Europe	Finnish in Finland	FIN	99
Europe	British in England and Scotland	GBR	91
Europe	Iberian populations in Spain	IBS	107
Europe	Toscani in Italy	TSI	107
South Asia	Bengali in Bangladesh	BEB	86
South Asia	Gujarati Indian in Houston	GIH	103
South Asia	Indian Telugu in the UK	ITU	102
South Asia	Punjabi in Lahore	PJL	96
South Asia	Sri Lankan Tamil in the UK	STU	102
East Asia	Chinese Dai in Xishuangbanna	CDX	93
East Asia	Japanese in Tokyo	JPT	104
East Asia	Kinh in Ho Chi Minh City	KHV	99
East Asia	Southern Han Chinese	CHS	105
East Asia	Han Chinese in Bejing	CHB	103
East Asia	Chinese Inner Mongolia Manchu group	IMM	187

## Sheet: Table S2
Table S2. Loci information and forensic parameters of the 111 selected II-SNPs in East Asian populations.
Loci	Chromosomes	Locations	Ref alleles	Alt alleles	PE	PM	PIC	Ho	PD	P-HWE
rs1005861	5	5867144	G	A	0.2073	0.3965	0.37	0.5218	0.6035	0.1726
rs1017276	4	65402099	G	T	0.2472	0.4162	0.3726	0.5615	0.5838	0.003
rs1019081	7	67033482	C	G/T	0.3144	0.2091	0.556	0.619	0.7909	0.9327
rs10280407	7	12050039	C	A/T	0.2714	0.2211	0.5408	0.5833	0.7789	0.0743
rs10429498	9	28507565	G	A	0.2055	0.3855	0.375	0.5198	0.6145	0.4226
rs10477245	5	144081373	C	T	0.191	0.393	0.3669	0.504	0.607	0.4074
rs10793392	11	79513085	T	C	0.2092	0.3923	0.3727	0.5238	0.6077	0.2096
rs10799494	1	229037587	C	T	0.1981	0.3817	0.3747	0.5119	0.6183	0.5939
rs10862999	12	85965027	C	T	0.2018	0.3841	0.3746	0.5159	0.6159	0.4764
rs11136096	8	46939160	T	G	0.1928	0.3965	0.3656	0.506	0.6035	0.2684
rs11166689	8	138212229	G	A	0.1945	0.3811	0.374	0.5079	0.6189	0.7205
rs11209106	1	68001206	C	T	0.1875	0.3763	0.3743	0.5	0.6237	1
rs1149649	1	56657497	G	A/C/T	0.3729	0.2241	0.5569	0.6627	0.7759	0.1774
rs11675393	2	36150299	T	C	0.2018	0.3834	0.375	0.5159	0.6166	0.5327
rs11735100	4	46540456	A	G	0.1875	0.3909	0.3669	0.5	0.6091	0.5194
rs1241304	14	25869209	C	G/A	0.3375	0.1981	0.5705	0.6369	0.8019	0.6556
rs1246689	1	191331003	A	G	0.2168	0.3947	0.3739	0.5317	0.6053	0.1519
rs12624133	2	79137572	C	T	0.213	0.4039	0.368	0.5278	0.5961	0.0666
rs12818972	12	131073596	G	A	0.1945	0.3852	0.3719	0.5079	0.6148	0.5883
rs12937764	17	52354247	G	A	0.2018	0.3899	0.3717	0.5159	0.6101	0.3221
rs130777	22	48785186	G	A	0.1963	0.3825	0.3738	0.5099	0.6175	0.6543
rs13202045	6	106354225	T	A	0.1963	0.3861	0.372	0.5099	0.6139	0.5279
rs13234663	7	115120875	A	G	0.1928	0.378	0.375	0.506	0.622	0.8586
rs13300456	9	81083613	G	A	0.1875	0.3846	0.3701	0.5	0.6154	0.7164
rs1448292	2	224021259	A	G	0.1892	0.3824	0.3718	0.502	0.6176	0.7865
rs1462310	3	110526669	T	C	0.1981	0.3931	0.3689	0.5119	0.6069	0.3152
rs1541244	1	164940930	G	A	0.2188	0.3936	0.375	0.5337	0.6064	0.1539
rs1577741	13	54182565	A	G	0.2036	0.3846	0.3749	0.5179	0.6154	0.4757
rs1636549	7	80679486	G	T	0.1945	0.3965	0.3662	0.5079	0.6035	0.2683
rs1676238	14	77083087	T	C	0.1963	0.395	0.3674	0.5099	0.605	0.2714
rs1706331	18	35952327	G	A	0.1892	0.3843	0.3708	0.502	0.6157	0.717
rs17174641	13	82671186	C	T	0.191	0.3771	0.3749	0.504	0.6229	0.929
rs17639263	2	193399260	G	T	0.2368	0.4053	0.3747	0.5516	0.5947	0.0208
rs1822269	4	78323402	C	G	0.2036	0.388	0.3732	0.5179	0.612	0.3696
rs1858184	3	87554772	T	A/C	0.2829	0.2379	0.5238	0.5933	0.7621	0.508
rs1896605	5	157527347	C	T	0.1875	0.3763	0.3743	0.5	0.6237	1
rs1919745	10	54377751	G	A/C	0.2111	0.3549	0.4053	0.5258	0.6451	0.3737
rs1952874	14	98814909	C	A/T	0.213	0.2965	0.4523	0.5278	0.7035	0.9361
rs1979255	4	190318080	C	G	0.213	0.402	0.3689	0.5278	0.598	0.0826
rs2052655	14	53760328	A	T	0.2055	0.3887	0.3734	0.5198	0.6113	0.3247
rs2057038	20	6923051	A	T/G	0.1875	0.3248	0.4138	0.5	0.6752	0.4419
rs2129889	3	73267956	G	A	0.1659	0.3742	0.3694	0.4742	0.6258	0.5236
rs214955	6	152697706	T	C	0.1928	0.381	0.3735	0.506	0.619	0.7205
rs257014	5	123155854	A	G	0.2092	0.3878	0.375	0.5238	0.6122	0.327
rs2573032	17	68306092	C	T	0.2286	0.4028	0.3734	0.5437	0.5972	0.0393
rs2662331	5	71254892	G	C	0.2073	0.3879	0.3744	0.5218	0.6121	0.3264
rs2719306	8	34192903	T	C	0.1892	0.3916	0.3671	0.502	0.6084	0.4621
rs2831700	21	29679687	A	G	0.2266	0.3988	0.3748	0.5417	0.6012	0.0744
rs28630026	3	162343579	A	C/T	0.2036	0.3178	0.429	0.5179	0.6822	0.9329
rs2926621	18	73620170	T	G/A	0.2646	0.3144	0.448	0.5774	0.6856	0.3267
rs3017981	11	134492911	G	A/T	0.3323	0.2262	0.5445	0.6329	0.7738	0.5261
rs34176157	15	96985552	G	A	0.2149	0.3914	0.3749	0.5298	0.6086	0.2119
rs35667147	2	118128702	C	G	0.2168	0.3933	0.3745	0.5317	0.6067	0.154
rs35811820	5	59628831	C	T	0.2092	0.3887	0.3745	0.5238	0.6113	0.285
rs358800	3	55328372	G	T	0.1945	0.3871	0.3709	0.5079	0.6129	0.5261
rs387543	16	62685501	A	C/T	0.3271	0.2477	0.5237	0.629	0.7523	0.6394
rs3923875	10	125945593	C	T	0.1999	0.3882	0.372	0.5139	0.6118	0.417
rs4128960	9	92460516	C	T	0.2327	0.4071	0.3725	0.5476	0.5929	0.0194
rs4267692	4	156987416	T	G	0.2168	0.3932	0.3746	0.5317	0.6068	0.1543
rs4447142	11	16606101	T	C	0.1963	0.3801	0.375	0.5099	0.6199	0.7216
rs4519723	3	18791891	C	G/T	0.2829	0.1999	0.5661	0.5933	0.8001	0.0017
rs4660560	1	42211683	G	A	0.2368	0.4066	0.3741	0.5516	0.5934	0.02
rs4760837	12	73162860	C	T	0.1928	0.3965	0.3656	0.506	0.6035	0.2684
rs4810802	20	47106212	C	A/G	0.2759	0.2111	0.5488	0.5873	0.7889	0.3226
rs4938084	11	110827536	T	C/G	0.3536	0.1934	0.5781	0.6488	0.8066	0.6683
rs500091	9	9087549	T	C	0.1963	0.387	0.3716	0.5099	0.613	0.4709
rs58358672	2	205065159	G	A	0.1892	0.3784	0.3738	0.502	0.6216	0.9286
rs58729508	2	240455360	G	A	0.2111	0.3908	0.3741	0.5258	0.6092	0.2449
rs6083492	20	24312360	G	A	0.1945	0.3819	0.3736	0.5079	0.6181	0.6549
rs6108835	20	11116765	C	T	0.2207	0.3948	0.375	0.5357	0.6052	0.1296
rs611508	6	63155961	A	G	0.1928	0.3854	0.3713	0.506	0.6146	0.5878
rs61627826	15	39150467	T	G	0.2092	0.3878	0.375	0.5238	0.6122	0.327
rs62137226	2	13981557	C	T	0.1999	0.3835	0.3744	0.5139	0.6165	0.5324
rs641549	7	51824668	A	G/C	0.322	0.2516	0.5117	0.625	0.7484	0.1435
rs6490690	13	22552345	C	T	0.2018	0.3835	0.3749	0.5159	0.6165	0.5326
rs6721398	2	107611919	G	A	0.1892	0.3871	0.3694	0.502	0.6129	0.5852
rs6751255	2	60153321	C	G	0.1892	0.3762	0.3749	0.502	0.6238	1
rs6840226	4	121429089	G	A	0.1875	0.3852	0.3698	0.5	0.6148	0.7159
rs6892142	5	49572352	G	A	0.1875	0.3826	0.3712	0.5	0.6174	0.7862
rs6937256	6	121163513	T	C	0.191	0.3783	0.3743	0.504	0.6217	0.8584
rs6965921	7	153242571	G	A	0.1875	0.3773	0.3739	0.5	0.6227	1
rs7013476	8	13709695	G	C	0.191	0.3802	0.3734	0.504	0.6198	0.7883
rs7082421	10	78446313	G	A	0.2227	0.4011	0.3724	0.5377	0.5989	0.0589
rs722098	21	16685598	G	A	0.1963	0.3837	0.3732	0.5099	0.6163	0.5904
rs7231167	18	25148221	T	C	0.2188	0.4113	0.366	0.5337	0.5887	0.0208
rs729443	16	50942130	A	G	0.2188	0.3936	0.375	0.5337	0.6064	0.1538
rs7307187	12	47297315	T	C	0.191	0.393	0.3669	0.504	0.607	0.4074
rs7334542	13	107559661	C	A	0.2286	0.4083	0.3707	0.5437	0.5917	0.0187
rs7418014	1	116784301	C	T	0.2286	0.4042	0.3727	0.5437	0.5958	0.0314
rs7444953	5	17698130	G	T	0.2036	0.3853	0.3746	0.5179	0.6147	0.4229
rs7557023	2	181350474	A	G	0.2073	0.3914	0.3726	0.5218	0.6086	0.2435
rs7713950	5	84157688	C	T	0.1999	0.3906	0.3708	0.5139	0.6094	0.3647
rs77189528	3	145681411	G	A	0.2092	0.3878	0.375	0.5238	0.6122	0.3269
rs7938384	11	26867263	T	C	0.1999	0.3882	0.372	0.5139	0.6118	0.417
rs7944083	11	42561052	T	C/G	0.2493	0.2544	0.4996	0.5635	0.7456	0.858
rs8037968	15	78077762	T	C	0.1875	0.3795	0.3727	0.5	0.6205	0.8578
rs886575	15	25777372	G	A	0.2036	0.3943	0.37	0.5179	0.6057	0.2372
rs895996	3	29057779	C	G/T	0.2759	0.2214	0.5353	0.5873	0.7786	0.6313
rs897756	19	28799140	C	T	0.1963	0.3865	0.3718	0.5099	0.6135	0.5274
rs9354023	6	94272615	T	C	0.191	0.3793	0.3739	0.504	0.6207	0.8579
rs9364739	6	164877186	G	A	0.2207	0.3957	0.3745	0.5357	0.6043	0.1087
rs9369359	6	42406731	G	A	0.2055	0.3878	0.3739	0.5198	0.6122	0.3706
rs9370835	6	15855411	T	C/G	0.3144	0.2354	0.5291	0.619	0.7646	0.4564
rs943444	1	82843292	G	A/C	0.3044	0.1991	0.5646	0.6111	0.8009	0.2153
rs9443799	6	81269597	A	G	0.1999	0.3841	0.3741	0.5139	0.6159	0.5313
rs949778	2	146369062	C	G/T	0.3119	0.2109	0.5523	0.6171	0.7891	0.9045
rs9542245	13	70822521	A	C	0.1945	0.384	0.3725	0.5079	0.616	0.5901
rs969164	9	106347894	A	T	0.1981	0.4001	0.3654	0.5119	0.5999	0.1655
rs969766	2	5591729	T	C	0.1963	0.3856	0.3722	0.5099	0.6144	0.5285
rs9874736	3	192751328	T	G/C	0.2947	0.2023	0.5622	0.6032	0.7977	0.1923
rs9881666	3	174156583	C	G	0.1892	0.3811	0.3724	0.502	0.6189	0.7875
Note: Ref alleles, reference alleles; Alt Alleles, alternative alleles; PE, probability of exclusion; PM, match probability; PIC, polymorphism information content; Ho, observed heterozygosity; PD, discrimination power; P-HWE, P values of Hardy-Weinberg equilibrium; Han Chinese in Bejing, Southern Han Chinese, Chinese Dai in Xishuangbanna, Kinh in Ho Chi Minh City and Japanese in Tokyo were merged…

## Sheet: Table S3
Table S3. The MPS performance of 111 II-SNPs in 187 individuals from the Chinese Inner Mongolia Manchu group.
Loci	Doc (Total)	Doc (Mean±SD)	ACR (Mean±SD)	NL (Mean±SD)
rs1005861	394292	2,108.5134±1,251.3696	0.8342±0.1025	0.0034±0.0053
rs1017276	936575	5,008.4225±2,317.8073	0.9309±0.0681	0.0045±0.0048
rs1019081	1346795	7,202.1123±2,746.5124	0.8865±0.0868	0.0067±0.0236
rs10280407	378923	2,026.3262±1,074.6280	0.6257±0.1493	0.0056±0.0074
rs10429498	540884	2,892.4278±1,222.5053	0.9032±0.0748	0.0030±0.0049
rs10477245	515330	2,755.7754±1,636.8245	0.9356±0.0932	0.0028±0.0050
rs10793392	318046	1,700.7807±982.4690	0.8630±0.1109	0.0024±0.0044
rs10799494	535588	2,864.1070±1,421.2230	0.9112±0.0916	0.0032±0.0056
rs10862999	344677	1,843.1925±1,185.6737	0.9340±0.0735	0.0036±0.0055
rs11136096	663392	3,547.5508±2,333.3151	0.9271±0.0674	0.0035±0.0049
rs11166689	397435	2,125.3209±1,171.0257	0.7727±0.0744	0.0030±0.0056
rs11209106	378775	2,025.5348±955.8177	0.8104±0.0861	0.0029±0.0054
rs1149649	363730	1,945.0802±1,292.7943	0.9321±0.0662	0.0047±0.0078
rs11675393	411991	2,203.1604±1,324.3512	0.9169±0.0771	0.0034±0.0063
rs11735100	263307	1,408.0588±827.6160	0.8950±0.0905	0.0054±0.0085
rs1241304	168943	903.4385±517.9574	0.9215±0.0967	0.0051±0.0073
rs1246689	468322	2,504.3957±1,658.2302	0.8577±0.0688	0.0043±0.0070
rs12624133	326719	1,747.1604±977.4601	0.8651±0.0866	0.0043±0.0066
rs12818972	498445	2,665.4813±1,453.1780	0.7644±0.0832	0.0047±0.0061
rs12937764	769761	4,116.3690±2,054.7035	0.8921±0.0644	0.0028±0.0055
rs130777	527424	2,820.4492±1,672.5414	0.9187±0.0526	0.0041±0.0070
rs13202045	260132	1,391.0802±824.6820	0.8495±0.0828	0.0072±0.0064
rs13234663	419116	2,241.2620±1,396.3670	0.8996±0.0966	0.0035±0.0077
rs13300456	731734	3,913.0160±2,137.4109	0.9362±0.0505	0.0027±0.0057
rs1448292	309355	1,654.3048±898.2000	0.9343±0.0760	0.0063±0.0046
rs1462310	572935	3,063.8235±1,364.8963	0.9402±0.0439	0.0032±0.0049
rs1541244	901261	4,819.5775±2,458.4279	0.9219±0.0549	0.0034±0.0049
rs1577741	538994	2,882.3209±1,340.0193	0.7825±0.0803	0.0041±0.0068
rs1636549	734000	3,925.1337±1,637.6820	0.8227±0.0869	0.0040±0.0034
rs1676238	453549	2,425.3957±1,312.9478	0.8887±0.0624	0.0030±0.0045
rs1706331	474284	2,536.2781±1,341.7847	0.9091±0.0983	0.0035±0.0060
rs17174641	960432	5,136.0000±1,821.6526	0.9288±0.0563	0.0035±0.0054
rs17639263	221264	1,183.2299±896.1579	0.9198±0.0836	0.0040±0.0051
rs1822269	255407	1,365.8128±712.6756	0.8491±0.0719	0.0027±0.0045
rs1858184	342953	1,833.9733±845.5703	0.8847±0.0780	0.0046±0.0040
rs1896605	233900	1,250.8021±545.2663	0.9175±0.0713	0.0039±0.0068
rs1919745	165862	886.9626±636.5412	0.9055±0.0837	0.0044±0.0060
rs1952874	886037	4,738.1658±2,559.8513	0.8725±0.0950	0.0040±0.0043
rs1979255	367448	1,964.9626±1,181.6679	0.9223±0.0535	0.0029±0.0038
rs2052655	545289	2,915.9840±1,177.9621	0.8952±0.1189	0.0046±0.0064
rs2057038	1050306	5,616.6096±3,842.0050	0.9061±0.0547	0.0050±0.0052
rs2129889	413104	2,209.1123±1,730.5137	0.8071±0.1015	0.0054±0.0074
rs214955	452218	2,418.2781±1,316.4087	0.9237±0.0897	0.0042±0.0081
rs257014	237648	1,270.8449±666.6447	0.9108±0.0816	0.0025±0.0043
rs2573032	1234390	6,601.0160±3,784.6775	0.8346±0.0988	0.0031±0.0072
rs2662331	623290	3,333.1016±1,349.8609	0.9075±0.0850	0.0026±0.0038
rs2719306	611388	3,269.4545±1,572.8660	0.9001±0.0684	0.0024±0.0039
rs2831700	199526	1,066.9840±655.1279	0.8649±0.0690	0.0030±0.0065
rs28630026	196432	1,050.4385±713.3531	0.8590±0.0814	0.0073±0.0234
rs2926621	553521	2,960.0053±1,496.7570	0.9212±0.0668	0.0053±0.0048
rs3017981	314863	1,683.7594±1,151.2667	0.8735±0.1013	0.0106±0.0412
rs34176157	620598	3,318.7059±1,201.0426	0.9111±0.0568	0.0032±0.0049
rs35667147	1625038	8,690.0428±4,480.6414	0.8583±0.0809	0.0023±0.0025
rs35811820	630570	3,372.0321±1,941.8709	0.7092±0.0824	0.0035±0.0049
rs358800	788079	4,214.3262±1,876.3757	0.9327±0.0690	0.0039±0.0041
rs387543	587160	3,139.8930±2,195.9523	0.9133±0.0617	0.0044±0.0068
rs3923875	436507	2,334.2620±1,007.4728	0.6074±0.0661	0.0030±0.0050
rs4128960	1366102	7,305.3583±3,209.7275	0.9014±0.0829	0.0030±0.0050
rs4267692	206888	1,106.3529±900.2063	0.8889±0.0920	0.0093±0.0329
rs4447142	409282	2,188.6738±1,463.7564	0.8713±0.0784	0.0042±0.0067
rs4519723	492687	2,634.6898±1,754.7238	0.8741±0.0911	0.0052±0.0061
rs4660560	309037	1,652.6043±895.3653	0.7712±0.0999	0.0036±0.0074
rs4760837	901232	4,819.4225±2,547.6970	0.9252±0.0748	0.0054±0.0093
rs4810802	1068087	5,711.6952±2,476.4413	0.8197±0.1343	0.0041±0.0051
rs4938084	435681	2,329.8449±1,191.4471	0.8742±0.1138	0.0046±0.0061
rs500091	338810	1,811.8182±1,028.1635	0.8217±0.0974	0.0026±0.0038
rs58358672	180941	967.5989±608.5943	0.7516±0.1330	0.0046±0.0273
rs58729508	1104967	5,908.9144±2,145.4344	0.8892±0.1034	0.0020±0.0025
rs6083492	392458	2,098.7059±1,234.4672	0.9277±0.0638	0.0037±0.0061
rs6108835	345358	1,846.8342±1,158.7088	0.8831±0.1097	0.0043±0.0097
rs611508	828115	4,428.4225±1,552.6633	0.9197±0.0604	0.0029±0.0035
rs61627826	310191	1,658.7754±1,108.4425	0.8701±0.0944	0.0052±0.0074
rs62137226	2109488	11,280.6845±5,515.1517	0.8652±0.0649	0.0022±0.0040
rs641549	2314070	12,374.7059±6,173.8943	0.9095±0.0564	0.0035±0.0034
rs6490690	401390	2,146.4706±1,015.4537	0.6435±0.2442	0.0064±0.0278
rs6721398	2243911	11,999.5241±4,281.4313	0.8339±0.0595	0.0026±0.0029
rs6751255	562200	3,006.4171±2,145.8950	0.8058±0.0942	0.0041±0.0068
rs6840226	196142	1,048.8877±729.9122	0.8357±0.0793	0.0054±0.0079
rs6892142	229474	1,227.1337±769.6611	0.9147±0.0669	0.0027±0.0046
rs6937256	750581	4,013.8021±1,694.4143	0.8405±0.0965	0.0029±0.0041
rs6965921	556071	2,973.6417±1,456.8390	0.8891±0.0846	0.0032±0.0070
rs7013476	412438	2,205.5508±1,324.0154	0.9133±0.0954	0.0027±0.0048
rs7082421	348336	1,862.7594±746.5884	0.8963±0.1008	0.0033±0.0059
rs722098	275864	1,475.2086±858.4423	0.9232±0.0970	0.0046±0.0061
rs7231167	517188	2,765.7112±1,238.7185	0.9326±0.0476	0.0038±0.0083
rs729443	1108098	5,925.6578±2,489.9264	0.8873±0.0862	0.0034±0.0061
rs7307187	351031	1,877.1711±1,234.9828	0.8319±0.1081	0.0051±0.0090
rs7334542	146183	781.7273±494.9505	0.9030±0.0779	0.0067±0.0081
rs7418014	872078	4,663.5187±2,459.7402	0.9124±0.0748	0.0037±0.0041
rs7444953	626096	3,348.1070±2,080.2920	0.7403±0.0919	0.0025±0.0041
rs7557023	277870	1,485.9358±1,001.5335	0.7552±0.0704	0.0127±0.0615
rs7713950	484975	2,593.4492±1,369.3840	0.9115±0.0763	0.0030±0.0058
rs77189528	705395	3,772.1658±1,662.5035	0.9324±0.0907	0.0043±0.0055
rs7938384	370985	1,983.8770±959.4998	0.7807±0.0937	0.0028±0.0051
rs7944083	1249381	6,681.1818±4,295.4693	0.9207±0.0579	0.0081±0.0197
rs8037968	516774	2,763.4973±1,001.0361	0.9185±0.0989	0.0029±0.0056
rs886575	910914	4,871.1979±3,292.4654	0.9232±0.0695	0.0025±0.0044
rs895996	847078	4,529.8289±1,722.9431	0.9238±0.0551	0.0044±0.0043
rs897756	1922852	10,282.6310±3,992.3191	0.8292±0.0807	0.0035±0.0048
rs9354023	679945	3,636.0695±1,262.9527	0.8296±0.0985	0.0027±0.0039
rs9364739	503543	2,692.7433±1,289.3614	0.8585±0.0770	0.0033±0.0033
rs9369359	700372	3,745.3048±1,479.2635	0.7807±0.1093	0.0039±0.0055
rs9370835	236383	1,264.0802±906.7216	0.6181±0.3625	0.0111±0.0211
rs943444	339636	1,816.2353±1,435.4616	0.8974±0.1179	0.0061±0.0097
rs9443799	430796	2,303.7219±1,395.5788	0.8681±0.1110	0.0026±0.0056
rs949778	560493	2,997.2888±1,726.0404	0.9117±0.0702	0.0035±0.0056
rs9542245	519322	2,777.1230±1,873.0427	0.9212±0.0717	0.0038±0.0058
rs969164	574270	3,070.9626±1,911.9375	0.7777±0.0724	0.0045±0.0056
rs969766	577218	3,086.7273±1,526.9845	0.9335±0.0495	0.0025±0.0040
rs9874736	641016	3,427.8930±1,808.7354	0.7908±0.0797	0.0040±0.0067
rs9881666	297599	1,591.4385±838.1607	0.8866±0.1098	0.0027±0.0052
Note: DoC, depth of coverage; ACR, allele coverage ratio; NL, noise level.

## Sheet: Table S4
Table S4. Linkage disequilibrium tests of 111 II-SNPs in the Chinese Inner Mongolia Manchu group (n=187).
Loci	rs4660560	rs1149649	rs11209106	rs943444	rs7418014	rs1541244	rs1246689	rs10799494	rs969766	rs62137226	rs11675393	rs6751255	rs12624133	rs6721398	rs35667147	rs949778	rs7557023	rs17639263	rs58358672	rs1448292	rs58729508	rs4519723	rs895996	rs358800	rs2129889	rs1858184	rs1462310	rs77189528	rs28630026	rs9881666	rs9874736	rs11735100	rs1017276	rs1822269	rs6840226	rs4267692	rs1979255	rs1005861	rs7444953	rs6892142	rs35811820	rs2662331	rs7713950	rs257014	rs10477245	rs1896605	rs9443799	rs9370835	rs9369359
rs1149649	0.228154
rs11209106	0.316792	0.363466
rs943444	0.516084	0.0207	0.904324
rs7418014	0.965826	0.32856	0.588742	0.583018
rs1541244	0.65032	0.507908	0.333128	0.040286	0.616726
rs1246689	0.609874	0.847742	0.522092	0.653832	0.886462	0.199756
rs10799494	0.072748	0.36713	0.283816	0.405952	0.669342	0.393804	0.440178
rs969766	0.900298	0.54634	0.045048	0.38664	0.29586	0.133174	0.11	0.19952
rs62137226	0.684748	0.975274	0.534044	0.668864	0.94648	0.723336	0.15787	0.272578	0.89319
rs11675393	0.885682	0.223688	0.401306	0.443818	0.899706	0.909052	0.683844	0.326856	0.48302	0.353018
rs6751255	0.217526	0.953906	0.099582	0.754674	0.366146	0.272654	0.755538	0.983434	0.232428	0.826256	0.736204
rs12624133	0.13629	0.407636	0.199184	0.73034	0.570912	0.063808	0.017608	0.499548	0.943642	0.617388	0.41976	0.508738
rs6721398	0.038878	0.45862	0.243036	0.076896	0.59675	0.745608	0.71636	0.288378	0.607822	0.57273	0.02594	0.892432	0.873676
rs35667147	0.33174	0.40392	0.241198	0.868894	0.4909	0.291362	0.989854	0.812812	0.498842	0.499444	0.677052	0.968642	0.996028	0.650434
rs949778	0.082032	0.83691	0.259094	0.139826	0.208456	0.022532	0.4552	0.802366	0.761828	0.972858	0.15039	0.402574	0.767582	0.655902	0.926338
rs7557023	0.911636	0.98704	0.861106	0.152464	0.4383	0.689064	0.49484	0.857564	0.10923	0.304384	0.22704	0.71488	0.17655	0.221584	0.583678	0.504044
rs17639263	0.129482	0.826408	0.728058	0.271776	0.424748	0.164126	0.160306	0.838812	0.573032	0.379118	0.759084	0.0096	0.158764	0.895102	0.299462	0.467524	0.144564
rs58358672	0.012602	0.818936	0.470746	0.857684	0.325248	0.53465	0.417576	0.786626	0.648694	0.589234	0.15216	0.323816	0.623932	0.270268	0.488238	0.343884	0.828274	0.046436
rs1448292	0.125386	0.14654	0.697546	0.83944	0.467958	0.062754	0.537334	0.35743	0.850956	0.997426	0.834186	0.748606	0.687976	0.392748	0.89939	0.320118	0.410194	0.730042	0.237262
rs58729508	0.674162	0.632056	0.556016	0.992724	0.412424	0.619284	0.271354	0.96217	0.164364	0.836972	0.865832	0.280762	0.523232	0.877068	0.98926	0.541796	0.38695	0.295262	0.322988	0.02337
rs4519723	0.019802	0.018052	0.446528	0.569504	0.864732	0.793492	0.735656	0.062796	0.947548	0.620774	0.19098	0.67668	0.937362	0.536484	0.795572	0.552548	0.159764	0.828304	0.231482	0.511856	0.269192
rs895996	0.716956	0.001856	0.007942	0.44237	0.589686	0.970812	0.720036	0.893864	0.66629	0.759388	0.012622	0.9859	0.255382	0.812468	0.340174	0.332118	0.283012	0.932468	0.133502	0.536982	0.462594	0.7961
rs358800	0.017106	0.926268	0.562644	0.194582	0.21196	0.637224	0.441386	0.828282	0.67307	0.24067	0.682142	0.666692	0.137432	0.733454	0.914868	0.944782	0.235554	0.972056	0.84311	0.356184	0.574392	0.722868	0.457072
rs2129889	0.25318	0.153088	0.037944	0.187732	0.213262	0.540712	0.370946	0.935278	0.040834	0.021138	0.886262	0.649114	0.631062	0.226134	0.045046	0.685882	0.43152	0.124938	0.442996	0.565736	0.851254	0.572874	0.084972	0.053184
rs1858184	0.7157	0.380784	0.02727	0.278492	0.140848	0.613848	0.942598	0.4076	0.32082	0.669018	0.497334	0.867046	0.518914	0.43117	0.452588	0.296558	0.468292	0.147996	0.163258	0.42864	0.79992	0.74732	0.31584	0.595784	0.106722
rs1462310	0.58711	0.468896	0.589468	0.645196	0.36115	0.570946	0.454178	0.529132	0.786012	0.143694	0.1228	0.611356	0.974788	0.060262	0.475252	0.651866	0.358566	0.775032	0.26363	0.876316	0.105672	0.739852	0.630084	0.500784	0.270608	0.547612
rs77189528	0.22065	0.697248	0.36551	0.760132	0.805108	0.571034	0.755114	0.296466	0.65147	0.070104	0.431902	0.85052	0.46963	0.22411	0.592428	0.440634	0.963742	0.886542	0.445144	0.739294	0.842526	0.546304	0.214008	0.002596	0.315092	0.371278	0.84903
rs28630026	0.594186	0.660188	0.008936	0.614118	0.25272	0.14937	0.921898	0.792682	0.876258	0.047214	0.329216	0.120734	0.42997	0.537932	0.13561	0.26611	0.52693	0.681762	0.463514	0.826044	0.795956	0.738386	0.894036	0.968116	0.22093	0.075848	0.53605	0.382662
rs9881666	0.298726	0.203266	0.21041	0.654494	0.666828	0.475132	0.43747	0.09974	0.43301	0.60994	0.017096	0.963952	0.68336	0.96116	0.674164	0.787904	0.576084	0.908826	0.300762	0.191078	0.546912	0.898376	0.430528	0.027376	0.424498	0.328806	0.99739	0.030882	0.25186
rs9874736	0.65562	0.661562	0.211656	0.855898	0.887784	0.020616	0.039588	0.350006	0.625966	0.678836	0.659338	0.753524	0.241782	0.356498	0.351024	0.217608	0.970298	0.506518	0.034918	0.116164	0.61143	0.808738	0.154934	0.664358	0.736516	0.507438	0.482818	0.765814	0.268698	0.28404
rs11735100	0.68691	0.371146	0.798614	0.746152	0.729234	0.257004	0.672576	0.26652	0.386494	0.888792	0.361272	0.769522	0.819436	0.928424	0.77025	0.593836	0.121484	0.155884	0.594076	0.176774	0.86173	0.790574	0.720846	0.877534	0.299328	0.018666	0.12243	0.960638	0.47067	0.114402	0.478304
rs1017276	0.550762	0.75739	0.598072	0.682352	0.531932	0.928902	0.82673	0.412062	0.420488	0.540134	0.234696	0.937856	0.460004	0.81389	0.680766	0.606836	0.851408	0.029866	0.363514	0.366478	0.930156	0.835572	0.354842	0.464374	0.543948	0.042642	0.731082	0.003036	0.614788	0.1319	0.191094	0.53034
rs1822269	0.397544	0.994494	0.072854	0.410334	0.373092	0.101496	0.24473	0.202504	0.509186	0.482434	0.154872	0.253352	0.030686	0.371668	0.231096	0.853908	0.893382	0.379426	0.848156	0.370654	0.868656	0.467696	0.17428	0.209868	0.50095	0.177848	0.270294	0.163504	0.87907	0.993016	0.542546	0.897464	0.49588
rs6840226	0.360972	0.226848	0.901056	0.592524	0.629828	0.79531	0.8382	0.272902	0.487552	0.335946	0.532698	0.082338	0.204412	0.364154	0.46828	0.651568	0.94626	0.077984	0.93166	0.17718	0.048726	0.021494	0.782812	0.016172	0.898414	0.73384	0.60158	0.387296	0.850564	0.039236	0.285544	0.60892	0.616018	0.220406
rs4267692	0.429718	0.215438	0.16618	0.239046	0.106434	0.539798	0.147934	0.733978	0.150504	0.853458	0.828458	0.619096	0.638474	0.06636	0.014062	0.81479	0.66703	0.24774	0.851408	0.782122	0.190514	0.223888	0.07555	0.621916	0.58199	0.84971	0.318538	0.3358	0.171788	0.893086	0.982096	0.201174	0.01013	0.967582	0.884252
rs1979255	0.595254	0.922108	0.442314	0.377022	0.761998	0.16335	0.256264	0.343136	0.516948	0.199102	0.985152	0.991998	0.632282	0.54206	0.72087	0.830564	0.766578	0.804826	0.169666	0.44497	0.44237	0.641282	0.559162	0.699406	0.988882	0.793496	0.339264	0.402396	0.312686	0.190078	0.361696	0.969608	0.659712	0.876862	0.053124	0.953616
rs1005861	0.284244	0.939742	0.786214	0.744794	0.495768	0.95525	0.825286	0.685218	0.014624	0.361474	0.22256	0.998358	0.662072	0.9013	0.08832	0.727406	0.736342	0.49217	0.807168	0.246488	0.63444	0.553056	0.477594	0.841132	0.950156	0.590234	0.526392	0.543074	0.698876	0.248056	0.205264	0.556094	0.301038	0.56103	0.785382	0.937942	0.654024
rs7444953	0.902204	0.794134	0.662308	0.995936	0.127014	0.436612	0.3535	0.823662	0.94217	0.271196	0.4432	0.500122	0.288364	0.949698	0.208136	0.136578	0.942618	0.253822	0.890492	0.538136	0.579596	0.300782	0.41361	0.608322	0.934808	0.746304	0.005252	0.48769	0.709718	0.22277	0.74776	0.96447	0.331786	0.168036	0.885252	0.158684	0.713976	0.154066
rs6892142	0.505106	0.751674	0.679204	0.051582	0.579112	0.931986	0.671512	7.4e-05	0.208232	0.000328	0.126738	0.108934	0.732022	0.271834	0.8682	0.919174	0.107866	0.930064	0.564444	0.414284	0.07942	0.136918	0.485564	0.244688	0.691462	0.570514	0.351536	0.68751	0.188564	0.007684	0.663482	0.469324	0.279914	0.880312	0.056536	0.114424	0.070762	0.784336	0.035822
rs35811820	0.77528	0.330018	0.77768	0.79047	0.06979	0.075846	0.296828	0.60621	0.693262	0.487432	0.142098	0.121074	0.635916	0.754792	0.29408	0.561616	0.406296	0.057082	0.92484	0.226656	0.221406	0.24686	0.105288	0.239116	0.289226	0.843844	0.530254	0.500586	0.12541	0.68158	0.834008	0.807664	0.375546	0.60026	0.510152	0.285086	0.552688	0.582962	0.909986	0.783264
rs2662331	0.714502	0.963908	0.09144	0.263374	0.58271	0.04142	0.89827	0.587402	0.224048	0.652056	0.382684	0.82447	0.946528	0.755186	0.720556	0.847056	0.707954	0.31989	0.44537	0.147124	0.754544	0.562716	0.447086	0.959808	0.698112	0.185592	0.958316	0.8032	0.650354	0.5801	0.248332	0.853788	0.555724	0.537938	0.272622	0.312494	0.609638	0.007974	0.290554	0.714538	0.716936
rs7713950	0.50754	0.814642	0.397818	0.446468	0.29932	0.90233	0.943608	0.997656	0.282102	0.644692	0.620124	0.7514	0.837156	0.756602	0.762146	0.207898	0.593276	0.272256	0.111552	0.258314	0.838734	0.537546	0.023772	0.73858	0.741846	0.213576	0.441404	0.719808	0.651892	0.166194	0.736674	0.670106	0.379892	0.729666	0.839876	0.066878	0.021522	0.917572	0.72007	0.529666	0.621616	0.86583
rs257014	0.61593	0.608904	0.529698	0.098914	0.416126	0.652228	0.391478	0.374624	0.030864	0.835162	0.21959	0.129244	0.919864	0.686176	0.331684	0.046802	0.84229	0.351694	0.829476	1	0.23814	0.071012	0.234068	0.08055	0.646466	0.868892	0.679024	0.315514	0.696088	0.826324	0.872496	0.668932	0.752582	0.850784	0.304208	0.221718	0.253812	0.68376	0.468582	0.440636	0.126784	0.728966	0.877614
rs10477245	0.023194	0.311794	0.159866	0.09457	0.513622	0.78198	0.615378	0.339452	0.593114	0.251502	0.109272	0.191868	0.635632	0.594662	0.21194	0.32671	0.478328	0.525506	0.907784	0.956122	0.446994	0.956818	0.833074	0.307948	0.641674	0.090264	0.689994	0.421464	0.587796	0.974646	0.070778	0.936108	0.03202	0.650394	0.50086	0.216778	0.973886	0.91443	0.393076	0.555734	0.597466	0.103772	0.832398	0.48144
rs1896605	0.79071	0.649896	0.759954	0.021936	0.188918	0.603914	0.726064	0.319894	0.007384	0.639712	0.442466	0.646034	0.457008	0.881472	0.169932	0.088828	0.805642	0.573596	0.088408	0.617926	0.774402	0.393518	0.96607	0.455336	0.52444	0.88376	0.928674	0.061662	0.981516	0.847632	0.363938	0.77887	0.880908	0.869922	0.962812	0.479416	0.41895	0.425512	0.126572	0.701126	0.854102	0.992588	0.08201	0.317206	0.12539
rs9443799	0.008212	0.55669	0.544418	0.481978	0.970084	0.355866	0.030454	0.058466	0.388642	0.773168	0.019396	0.998486	0.449658	0.22352	0.761544	0.319954	0.207474	0.400534	0.418954	0.564516	0.968102	0.490586	0.755452	0.753892	0.79766	0.550118	0.152832	0.492424	0.274474	0.31007	0.69874	0.809046	0.747624	0.15036	0.825284	0.46296	0.208208	0.428554	0.79811	0.111946	0.95855	0.38069	0.306712	0.02343	0.20026	0.30171
rs9370835	0.9194	0.856064	0.478808	0.230116	0.71448	0.941912	0.664662	0.269948	0.73244	0.0925	0.584966	0.590392	0.1098	0.801922	0.562006	0.516158	0.006364	0.392488	0.592108	0.763266	0.96322	0.305852	0.555802	0.779062	0.826192	0.511522	0.127794	0.416588	0.426574	0.573858	0.428798	0.248852	0.680668	0.237268	0.798488	0.64583	0.104238	0.025498	0.394158	0.94496	0.456368	0.467208	0.207554	0.316178	0.834346	0.407468	0.268712
rs9369359	0.89202	0.691904	0.171528	0.665254	0.941562	0.680742	0.028836	0.495462	0.195142	0.447912	0.770252	0.534778	0.45477	0.65195	0.658954	0.761316	0.943406	0.427344	0.434196	0.18779	0.72695	0.34338	0.865668	0.748194	0.721426	0.908496	0.658102	0.017636	0.903976	0.328514	0.90127	0.244712	0.401284	0.26885	0.724548	0.29517	0.395004	0.017214	0.766602	0.887124	0.915002	0.224484	0.47221	0.104498	0.037722	0.694594	0.402712	0.452576
rs611508	0.748352	0.194468	0.061508	0.096284	0.329146	0.70171	0.336354	0.524486	0.045034	0.77552	0.580692	0.603174	0.029312	0.475356	0.723358	0.269388	0.78268	0.486522	0.160522	0.82219	0.11948	0.477956	0.110134	0.419322	0.215186	0.568104	0.638432	0.01719	0.161252	0.403516	0.890734	0.515438	0.962254	0.63793	0.705662	0.607862	0.242828	0.009468	0.560536	0.91936	0.669024	0.824646	0.220044	0.183652	0.004884	0.394536	0.983866	0.226974	0.63626
rs9354023	0.648258	0.155736	0.63703	0.05487	0.962838	0.47349	0.893748	0.20789	0.148014	0.640748	0.127864	0.434056	0.035552	0.95237	0.627786	0.043214	0.599248	0.67364	0.785948	0.9384	0.605824	0.449982	0.065012	0.645742	0.391476	0.144114	0.219004	0.443776	0.484256	0.052292	0.193014	0.378146	0.038248	0.312836	0.891216	0.654828	0.017912	0.802944	0.525004	0.758052	0.578046	0.32205	0.635298	0.968724	0.273674	0.131694	0.573114	0.097312	0.517658
rs13202045	0.198838	0.306016	0.642328	0.050042	0.613394	0.838104	0.356128	0.00333	0.785268	0.965234	0.086618	0.530606	0.574778	0.611078	0.018578	0.57	0.498542	0.012888	0.960018	0.731064	0.293332	0.840296	0.38243	0.01031	0.082766	0.772254	0.22921	0.62866	0.281558	0.72145	0.001736	0.64687	0.68237	0.769774	0.120012	0.792648	0.123534	0.540976	0.083176	0.933814	0.991422	0.316138	0.554016	0.00944	0.512602	0.563962	0.822542	0.33836	0.417232
rs6937256	0.066818	0.650384	0.976404	0.851408	0.706602	0.924696	0.914548	0.273844	0.832292	0.185706	0.009658	0.900662	0.331852	0.76984	0.986138	0.328624	0.325972	0.326134	0.31086	0.801718	0.953294	0.03247	0.977084	0.422744	0.84556	0.77059	0.52205	0.580514	0.656494	0.171862	0.52115	0.876398	0.159348	0.8808	0.77425	0.342684	0.35497	0.882498	0.8676	0.327206	0.340964	0.727356	0.530028	0.390394	0.705322	0.51994	0.54276	0.930224	0.384126
rs214955	0.925244	0.460628	0.862616	0.702532	0.457856	0.425108	0.230016	0.19203	0.200486	0.855474	0.629464	0.702956	0.312648	0.432552	0.030166	0.351476	0.308844	0.377586	0.95387	0.549968	0.56669	0.48929	0.373654	0.069928	0.37353	0.26106	0.832432	0.667434	0.714044	0.91495	0.895438	0.35627	0.95458	0.000692	0.78964	0.43318	0.783552	0.922706	0.53896	0.243126	0.8195	0.939442	0.524252	0.402762	0.021608	0.447532	0.947874	0.046154	0.447526
rs9364739	0.98632	0.891402	0.08629	0.125472	0.929346	0.747058	0.98072	0.318082	0.1885	0.438356	0.57131	0.53938	0.73668	0.34115	0.296914	0.756808	0.91796	0.27938	0.052402	0.810888	0.269582	0.647986	0.231508	0.598942	0.355624	0.005372	0.660026	0.021094	0.218546	0.012364	0.63611	0.072222	0.125278	0.661786	0.98313	0.43628	0.850756	0.186344	0.518896	0.841504	0.54745	0.829112	0.322086	0.07673	0.506322	0.873308	0.166022	0.417516	0.600912
rs10280407	0.21861	0.876958	0.02677	0.658428	0.776136	0.697566	0.251942	0.628446	0.327664	0.921046	0.52976	0.858612	0.523964	0.559266	0.736284	0.10629	0.510916	0.057584	0.434158	0.500334	0.816558	0.28263	0.239982	0.55211	0.2253	0.571732	0.553002	0.310992	0.98377	0.546488	0.366984	0.110632	0.09425	0.394956	0.095092	0.01902	0.60834	0.880304	0.467346	0.852572	0.366576	0.084994	0.604926	0.122246	0.739608	0.08378	0.58787	0.242742	0.886828
rs641549	0.828804	0.990222	0.692846	0.379108	0.831294	0.4707	0.074094	0.04989	0.836612	0.889814	0.938324	0.959184	0.82271	0.032392	0.491	0.039116	0.360572	0.73198	0.598108	0.131824	0.330176	0.231554	0.924168	0.390218	0.262556	0.037186	0.656282	0.38171	0.569078	0.857708	0.157458	0.421094	0.969498	0.233454	0.539094	0.212314	0.760796	0.940108	0.26363	0.718118	0.254658	0.940886	0.62966	0.862398	0.811392	0.99288	0.20636	0.748914	0.13679
rs1019081	0.225206	0.779722	0.455812	0.222956	0.540468	0.869548	0.19702	0.208732	0.953046	0.203972	0.628602	0.944286	0.162828	0.740008	0.374182	0.85562	0.951968	0.398036	0.762342	0.426468	0.608178	0.267074	0.1809	0.893224	0.227494	0.610786	0.481292	0.588954	0.940616	0.049298	0.18776	0.708868	0.2563	0.222408	0.594384	0.095714	0.092468	0.414162	0.249958	0.145154	0.758076	0.62205	0.428782	0.751936	0.736668	0.74474	0.29328	0.297188	0.961076
rs1636549	0.614056	0.47487	0.591892	0.57639	0.519236	0.932592	0.67843	0.255606	0.408616	0.826772	0.92057	0.981182	0.049104	0.075496	0.691656	0.679084	0.217906	0.897186	0.149676	0.342576	0.835652	0.64129	0.201916	0.636046	0.11679	0.688698	0.829644	0.641734	0.244236	0.816468	0.878924	0.560658	0.120304	0.769522	0.87595	0.095006	0.608496	0.464614	0.456298	0.587728	0.903298	0.042552	0.928354	0.365228	0.597824	0.0074	0.589336	0.233726	0.496986
rs13234663	0.745262	0.5168	0.448558	0.91405	0.202884	0.154864	0.651914	0.023658	0.510382	0.757482	0.367336	0.748572	0.45504	0.14076	0.568406	0.363562	0.188494	0.350718	0.835726	0.840962	0.378378	0.077946	0.680128	0.70433	0.614734	0.05723	0.416002	0.863648	0.648436	0.150872	0.88241	0.342838	0.024778	0.379678	0.48943	0.032974	0.68149	0.544432	0.320596	0.131672	0.143328	0.313642	0.35095	0.594682	0.5421	0.861276	0.587614	0.263104	0.825656
rs6965921	0.099556	0.01222	0.062112	0.729456	0.442624	0.658376	0.584522	0.791614	0.918128	0.353754	0.15023	0.729692	0.771358	0.170918	0.394412	0.5016	0.709754	0.618702	0.525038	0.768256	0.988214	0.7013	0.524872	0.532114	0.551238	0.58206	0.246492	0.178392	0.5407	0.875408	0.361042	0.60516	0.41922	0.228902	0.68398	0.594864	0.587838	0.379582	0.833082	0.571272	0.00668	0.492052	0.7658	0.95854	0.51725	0.522854	0.730312	0.73712	0.564316
rs7013476	0.31214	0.380418	0.057838	0.915672	0.48183	0.73291	0.566054	0.181342	0.230652	0.034208	0.641794	0.692382	0.76493	0.430966	0.595912	0.5818	0.64458	0.664928	0.682046	0.86229	0.033788	0.477972	0.743724	0.51393	0.5748	0.731362	0.05721	0.947264	0.342682	0.004732	0.41251	0.51355	0.484998	0.482742	0.302062	0.732948	0.746348	0.588552	0.657498	0.788	0.345222	0.883582	0.833124	0.287216	0.143692	0.348264	0.65293	0.262138	0.42026
rs2719306	0.061648	0.884058	0.617964	0.243848	0.484948	0.800726	0.311172	0.721598	0.016452	0.769006	0.830748	0.34711	0.285964	0.028186	0.636964	0.956612	0.110582	0.776316	0.394132	0.179392	0.060062	0.79701	0.435172	0.846978	0.499438	0.451408	0.663908	0.202912	0.673454	0.628676	0.379396	0.5693	0.03128	0.949052	0.642186	0.711014	0.329788	0.40135	0.485562	0.539514	0.418142	0.012748	0.794748	0.17293	0.25015	0.13034	0.957712	0.036334	0.624462
rs11136096	0.532206	0.882942	0.385788	0.7437	0.019688	0.14672	0.018596	0.590692	0.091522	0.865614	0.425138	0.839388	0.89825	0.901612	0.081574	0.401408	0.289508	0.240876	0.62882	0.497894	0.907116	0.510242	0.979202	0.387138	0.841406	0.947784	0.081098	0.709442	0.813066	0.516738	0.184584	0.941502	0.545278	0.578918	0.812656	0.905652	0.466908	0.232972	0.859892	0.709802	0.044474	0.676712	0.444606	0.795198	0.837364	0.75257	0.647722	0.039446	0.610548
rs11166689	0.845118	0.158212	0.216482	0.082038	0.113602	0.154462	0.093782	0.788866	0.21063	0.039806	0.961646	0.3365	0.045002	0.09862	0.67003	0.188326	0.871436	0.625042	0.967186	0.379582	0.166224	0.195452	0.148126	0.304754	0.121982	0.827764	0.175426	0.22606	0.304514	0.00988	0.12328	0.570426	0.523308	0.930108	0.831214	0.656922	0.477928	0.273232	0.392142	0.18278	0.953028	0.997954	0.004302	0.46578	0.573204	0.278816	0.645566	0.597554	0.904238
rs500091	0.290484	0.544634	0.334092	0.438738	0.666168	0.890386	0.807698	0.529114	0.462646	0.111532	0.309554	0.096916	0.91557	0.464832	0.932884	0.871986	0.357912	0.56657	0.45284	0.893084	0.30747	0.867848	0.008456	0.631838	0.3636	0.327298	0.115816	0.548874	0.323234	0.830242	0.281152	0.429626	0.31369	0.331186	0.916428	0.293602	0.77966	0.08221	0.419712	0.751994	0.60356	0.50172	0.20111	0.887548	0.41311	0.269446	0.980952	0.07058	0.631346
rs10429498	0.380114	0.43534	0.417478	0.545998	0.79523	0.57551	0.03133	0.044424	0.623942	0.111318	0.04599	0.625306	0.260046	0.73766	0.296872	0.769324	0.368956	0.513532	0.976492	0.303778	0.052942	0.713302	0.396328	0.512852	0.04824	0.51269	0.609288	0.038372	0.67792	0.059796	0.98014	0.449762	0.113916	0.750112	0.573654	0.377376	0.213766	0.392212	0.690172	0.191222	0.21427	0.972076	0.555152	0.728224	0.673812	0.335466	0.98809	0.10688	0.53608
rs13300456	0.786674	0.1941	0.126098	0.047184	0.600702	0.813624	0.213502	0.746382	0.16583	0.641962	0.788308	0.573774	0.63502	0.522976	0.698734	0.760782	0.39674	0.74573	0.670252	0.005604	0.522038	0.690424	0.682994	0.39654	0.2987	0.67842	0.797972	0.471798	0.601722	0.86379	0.406848	0.035496	0.660682	0.473906	0.55126	0.719386	0.186038	0.778238	0.314654	0.872764	0.637888	0.958426	0.712574	0.327504	0.240336	0.398472	0.957324	0.97548	0.630416
rs4128960	0.709884	0.4514	0.244048	0.49145	0.9411	0.933998	0.03169	0.915158	0.896712	0.90373	0.511472	0.352568	0.655548	0.496054	0.853454	0.696576	0.53307	0.371404	0.528042	0.714666	0.711088	0.30513	0.199546	0.355228	0.198124	0.171086	0.047844	0.176174	0.079572	0.522658	0.786006	0.083482	0.889746	0.597466	0.80802	0.826342	0.46926	0.620032	0.423838	0.186122	0.58469	0.805786	0.110678	0.69035	0.359272	0.488524	0.46357	0.157834	0.906442
rs969164	0.990248	0.357012	0.958136	0.558212	0.416288	0.557712	0.804196	0.609374	0.045588	0.647406	0.731778	0.056416	0.145322	0.83306	0.397914	0.803442	0.026018	0.642638	0.884368	0.710416	0.068606	0.481616	0.526988	0.583628	0.40513	0.607538	0.370524	0.997604	0.554026	0.641082	0.403164	0.194156	0.46298	0.257536	0.671342	0.456826	0.289746	0.591048	0.664858	0.431898	0.666322	0.88037	0.60667	0.237638	0.456466	0.212712	0.715674	0.158844	0.822254
rs1919745	0.297092	0.718172	0.385934	0.736476	0.752112	0.929382	0.931448	0.41131	0.864118	0.266044	0.683504	0.242994	0.041762	0.4648	0.51189	0.238726	0.485658	0.893442	0.931034	0.967012	0.014598	0.080846	0.881484	0.145538	0.291078	0.959036	0.889488	0.082918	0.904428	0.807048	0.434136	0.965486	0.933372	0.34038	0.358324	0.584728	0.93866	0.835952	0.948516	0.515776	0.76332	0.327942	0.696868	0.335424	0.718592	0.460544	0.579916	0.554502	0.142446
rs7082421	0.233452	0.079308	0.54029	0.042648	0.787734	0.634376	0.401006	0.086182	0.44475	0.95919	0.62745	0.571264	0.630644	0.968538	0.14768	0.17105	0.38142	0.247468	0.987936	0.75779	0.846296	0.041382	0.803278	0.92991	0.070102	0.063964	0.62567	0.19014	0.345754	0.17215	0.735404	0.31641	0.64196	0.502168	0.315734	0.056354	0.942106	0.848712	0.660986	0.803104	0.731528	0.774724	0.294032	0.700858	0.92876	0.258456	0.163508	0.478126	0.250898
rs3923875	0.75149	0.309568	0.181618	0.007626	0.466806	0.442794	0.093574	0.002374	0.532724	0.213308	0.57783	0.541688	0.65821	0.47762	0.594306	0.391306	0.131452	0.437672	0.504022	0.568864	0.360246	0.968954	0.17311	0.402596	0.174328	0.991848	0.005682	0.05746	0.861608	0.994386	0.552066	0.826954	0.591876	0.338216	0.814078	0.481136	0.993968	0.529536	0.062854	0.110192	0.419758	0.028266	0.108466	0.40803	0.88995	0.694044	0.826294	0.14946	0.185138
rs4447142	0.163298	0.762032	0.639522	0.527546	0.492992	0.28679	0.194574	0.425168	0.757724	0.35678	0.78211	0.796358	0.298858	0.366258	0.208834	0.075576	0.859362	0.97777	0.902516	0.381292	0.82432	0.49825	0.439978	0.91504	0.770858	0.652214	0.387686	0.14245	0.097066	0.503932	0.58639	0.883508	0.28647	0.02262	0.547546	0.931882	0.681378	0.877926	0.948074	0.37157	0.419874	0.07706	0.304676	0.921216	0.955936	0.269014	0.035136	0.4684	0.549656
rs7938384	0.54725	0.218726	0.915242	0.812292	0.792796	0.727846	0.59217	0.06886	0.547776	0.568682	0.871846	0.330364	0.985118	0.441626	0.06471	0.130038	0.413246	0.864588	0.63758	0.135632	0.018084	0.300558	0.607344	0.473648	0.050638	0.631274	0.617948	0.181038	0.05752	0.605288	0.540418	0.948106	0.709776	0.679386	0.58166	0.279816	0.854286	0.5448	0.219826	0.028046	0.76805	0.574402	0.750772	0.289814	0.450072	0.54852	0.070306	0.44487	0.521838
rs7944083	0.750492	0.617214	0.240506	0.211636	0.59878	0.037774	0.144718	0.331894	0.132922	0.292154	0.33391	0.27504	0.120724	0.368956	0.465398	0.980296	0.573298	0.914948	0.787436	0.46036	0.843158	0.858682	0.638546	0.71424	0.426268	0.507654	0.488032	0.310628	0.228634	0.40956	0.109478	0.428484	0.948798	0.79758	0.003984	0.29602	0.214958	0.893804	0.814748	0.41792	0.51597	0.43226	0.302654	0.838694	0.92229	0.590048	0.580474	0.023032	0.720654
rs10793392	0.711314	0.879244	0.072088	0.750124	0.5663	0.274186	0.31736	0.206642	0.249264	0.379706	0.257486	0.721552	0.265504	0.11245	0.59906	0.859492	0.825852	0.35767	0.932672	0.630326	0.516434	0.871066	0.745562	0.71347	0.616558	0.221304	0.828244	0.539414	0.924642	0.799588	0.579066	0.235828	0.248728	0.354294	0.64693	0.016306	0.591702	0.594562	0.896174	0.34426	0.187902	0.044918	0.74327	0.920152	0.29698	0.753248	0.084976	0.035574	0.368872
rs4938084	0.27973	0.440672	0.106562	0.188454	0.540298	0.1627	0.316102	0.08331	0.526722	0.083868	0.472936	0.527954	0.613498	0.142962	0.465982	0.861	0.3505	0.003158	0.702646	0.16403	0.68188	0.212178	0.876676	0.922996	0.127676	0.893866	0.462892	0.564272	0.27014	0.27839	0.401166	0.607296	0.13868	0.197212	0.739018	0.147392	0.118678	0.847188	0.4914	0.154642	0.135382	0.242424	0.093146	0.853144	0.023746	0.898648	0.386368	0.660376	0.47452
rs3017981	0.413634	0.354538	0.895022	0.14909	0.564292	0.95361	0.21152	0.847668	0.697992	0.238544	0.83968	0.424616	0.558872	0.264462	0.713474	0.109334	0.03639	0.009036	0.071576	0.19907	0.134708	0.345834	0.71218	0.975278	0.030298	0.46516	0.711094	0.0103	0.99915	0.709688	0.953434	0.702658	0.325498	0.331214	0.537296	0.999646	0.952024	0.517194	0.387898	0.06834	0.006818	0.195628	0.893674	0.49028	0.084422	0.610722	0.880708	0.600284	0.334128
rs7307187	0.046018	0.283152	0.36184	0.310798	0.548416	0.929172	0.117504	0.245304	0.672814	0.281238	0.781754	0.965752	0.115838	0.853968	0.604234	0.321428	0.471396	0.970814	0.588734	0.89335	0.618352	0.203598	0.043068	0.108142	0.509582	0.495594	0.784624	0.991822	0.567912	0.994658	0.321654	0.359158	0.174038	0.9903	0.551908	0.436982	0.73742	0.452626	0.120924	0.024082	0.509502	0.897446	0.21283	0.845108	0.515896	0.734566	1	0.558326	0.683838
rs4760837	0.206122	0.211516	0.075412	0.114728	0.740566	0.26687	0.075194	0.584068	0.719928	0.839474	0.12164	0.443922	0.41571	0.028624	0.03276	0.181368	0.655484	0.440402	0.671544	0.192932	0.21694	0.393684	0.942438	0.069944	0.606132	0.490548	0.21461	0.901608	0.41548	0.355454	0.96989	0.940222	0.619308	0.00532	0.434708	0.42612	0.132944	0.929266	0.23891	0.926368	0.87882	0.72028	0.01868	0.82531	0.968404	0.250672	0.422698	0.8727	0.449794
rs10862999	0.89201	0.548234	0.921124	0.776766	0.26853	0.871106	0.622012	0.298402	0.38339	0.781958	0.506388	0.234196	0.300646	0.676554	0.085356	0.711102	0.298388	0.862396	0.824524	0.486704	0.30725	0.146036	0.93392	0.08518	0.310322	0.769738	0.62246	0.81353	0.980096	0.509024	0.824102	0.076164	0.417886	0.072532	0.551444	0.909678	0.975082	0.019698	0.774552	0.467642	0.374266	0.608886	0.575174	0.7124	0.644768	0.448638	0.92355	0.883832	0.779268
rs12818972	0.908258	0.169502	0.70748	0.055352	0.529328	0.197916	0.536752	0.245362	0.576816	0.151736	0.989132	0.666954	0.295714	0.233462	0.527678	0.012304	0.046762	0.58705	0.805686	0.389878	0.721548	0.456662	0.995924	0.135486	0.8831	0.87272	0.856192	0.000588	0.036954	0.383304	0.924966	0.945754	0.395384	0.49888	0.913678	0.752702	0.593274	0.026302	0.007332	0.359672	0.603254	0.542142	0.92099	0.518244	0.944084	0.61962	0.511762	0.15519	0.661344
rs6490690	0.41661	0.07525	0.482796	0.709858	0.019814	0.132238	0.070928	0.586972	0.628896	0.37816	0.849876	0.089922	0.32838	0.918384	0.363586	0.450404	0.62288	0.015748	0.104512	0.784104	0.886644	0.753092	0.6484	0.962946	0.960104	0.109712	0.221526	0.310658	0.065464	0.894976	0.049652	0.60477	0.151544	0.609006	0.92033	0.131964	0.149818	0.535982	0.883442	0.133752	0.048596	0.636462	0.837658	0.047718	0.162962	0.136468	0.805768	0.47467	0.569658
rs1577741	0.942722	0.35188	0.250588	0.939638	0.530956	0.06528	0.75272	0.426046	0.415338	0.459438	0.574488	0.717476	0.885244	0.292898	0.692548	0.53766	0.333626	0.178596	0.070064	0.113556	0.763532	0.891634	0.685296	0.155698	0.422804	0.01118	0.775408	0.517392	0.738498	0.02277	0.6252	0.012674	0.385204	0.296778	0.333162	0.240506	0.075238	0.685022	0.871452	0.05804	0.577796	0.685588	0.425128	0.372852	0.13654	0.935768	0.148692	0.956346	0.950062
rs9542245	0.807654	0.820102	0.823028	0.89804	0.444926	0.772358	0.764536	0.717644	0.071876	0.864832	0.347756	0.865896	0.126272	0.117564	0.899614	0.67828	0.231756	0.92969	0.531908	0.686168	0.397218	0.032296	0.55111	0.204284	0.516022	0.267676	0.492022	0.780542	0.965506	0.8674	0.81645	0.418982	0.902024	0.315798	0.489628	0.14669	0.515276	0.391738	0.28362	0.97517	0.156924	0.980432	0.269218	0.853724	0.189766	0.77785	0.988758	0.87092	0.506546
rs17174641	0.704678	0.738276	0.196518	0.880008	0.575738	0.532052	0.6129	0.753548	0.291808	0.922152	0.466116	0.6805	0.63564	0.997822	0.793484	0.513896	0.7329	0.18185	0.88569	0.098682	0.03414	0.086756	0.947416	0.24099	0.077086	0.192174	0.957266	0.328512	0.991058	0.389568	0.540606	0.038446	0.26258	0.151772	0.147082	0.156746	0.6723	0.374964	0.09617	0.038528	0.977554	0.49093	0.210612	0.763508	0.976432	0.988762	0.993252	0.227324	0.48551
rs7334542	0.347386	0.255342	0.02068	0.576602	0.06454	0.207894	0.09399	0.59199	0.003478	0.447014	0.660208	0.511426	0.537358	0.9601	0.793374	0.54419	0.169764	0.973342	0.338986	0.195832	0.194692	0.631564	0.472848	0.020312	0.301148	0.0717	0.76206	0.775586	0.015274	0.566058	0.508718	0.843114	0.632386	0.721034	0.351792	0.13567	0.818266	0.215316	0.70607	0.022968	0.633304	0.377612	0.360188	0.338206	0.957574	0.745352	0.034324	0.260676	0.885168
rs1241304	0.706452	0.896272	0.360622	0.212896	0.6636	0.721486	0.95195	0.589274	0.702922	0.504662	0.334886	0.785824	0.11783	0.030664	0.788276	0.109434	0.837762	0.709356	0.819732	0.04708	0.936252	0.933448	0.291744	0.880664	0.459188	0.362148	0.493824	0.501204	0.110616	0.160006	0.99691	0.704914	0.348628	0.773202	0.353	0.52325	0.811418	0.100508	0.267782	0.48203	0.318662	0.530952	0.246692	0.83166	0.309014	0.19584	0.07404	0.784642	0.011424
rs2052655	0.686732	0.008098	0.967998	0.37218	0.106114	0.91994	0.306238	0.11102	0.244448	0.017058	0.207742	0.877424	0.269444	0.212562	0.42653	0.98052	0.909666	0.892634	0.989462	0.943334	0.980202	0.430128	0.41198	0.437122	0.749594	0.365526	0.734812	0.725924	0.026574	0.675842	0.874462	0.020568	0.95781	0.67748	0.128222	0.629568	0.532838	0.280394	0.639278	0.733472	0.393096	0.133402	0.956164	0.309418	0.378978	0.818986	0.124992	0.209642	0.817812
rs1676238	0.672422	0.543674	0.248124	0.963218	0.540908	0.437084	0.062876	0.090982	0.24313	0.75566	0.008154	0.846956	0.699248	0.773644	0.245336	0.446212	0.300924	0.54784	0.363108	0.788808	0.913508	0.412942	0.755798	0.245136	0.387938	0.787578	0.448646	0.20337	0.43692	0.520698	0.475096	0.345058	0.225952	0.552574	0.456232	0.518784	0.068876	0.49979	0.678986	0.694028	0.721024	0.437352	0.805246	0.357388	0.809254	0.713152	0.987386	0.469066	0.15882
rs1952874	0.912614	0.64277	0.728792	0.274402	0.802802	0.008828	0.057694	0.958464	0.005842	0.870378	0.471558	0.5104	0.047832	0.989766	0.953994	0.814662	0.37417	0.404748	0.472458	0.036052	0.797886	0.574976	0.577252	0.217536	0.114828	0.649294	0.75193	0.84333	0.426044	0.981234	0.3612	0.64613	0.624998	0.979796	0.562892	0.221076	0.352136	0.30839	0.408006	0.035084	0.81491	0.572716	0.720526	0.62771	0.213054	0.190228	0.924502	0.45746	0.439112
rs886575	0.600506	0.24553	0.701498	0.645768	0.517856	0.457382	0.538518	0.97517	0.143104	0.956242	0.418142	0.204256	0.016794	0.951862	0.487682	0.39088	0.564214	0.141336	0.379714	0.25137	0.586384	0.901112	0.410802	0.709284	0.877928	0.72703	0.94275	0.651666	0.341056	0.470042	0.874114	0.434878	0.087482	0.293066	0.651888	0.206688	0.643796	0.724824	0.25324	0.013174	0.806864	0.992774	0.993014	0.721046	0.808662	0.463776	0.593396	0.518894	0.68999
rs61627826	0.394334	0.321022	0.464978	0.890764	0.792614	0.74616	0.510624	0.442414	0.726758	0.38302	0.336634	0.422432	0.98214	0.713622	0.953846	0.230478	0.484666	0.391026	0.15227	0.183652	0.143598	0.550052	0.71163	0.421288	0.252576	0.059056	0.831004	0.123598	0.502936	0.001158	0.223694	0.87226	0.837456	0.01795	0.792642	0.766752	0.272466	0.07254	0.34449	0.229496	0.842844	0.00606	0.315172	0.730574	0.760196	0.115984	0.740626	0.975556	0.917076
rs8037968	0.202842	0.523942	0.242152	0.522184	0.197388	0.583196	0.947806	0.651874	0.089664	0.087406	0.78095	0.89809	0.398814	0.035826	0.587006	0.978414	0.996358	0.272186	0.929434	0.586786	0.333828	0.236372	0.654612	0.535534	0.61142	0.96415	0.305652	0.785466	0.863604	0.560198	0.762878	0.380062	0.352314	0.697922	0.349626	0.20056	0.164546	0.500316	0.501532	0.492538	0.13802	0.937442	0.29084	0.210666	0.765342	0.170124	0.844972	0.41104	0.104308
rs34176157	0.964176	0.130944	0.83106	0.711066	0.314092	0.991054	0.127376	0.900298	0.436744	0.712538	0.988202	0.51356	0.75803	0.372336	0.375912	0.686362	0.45099	0.456564	0.758328	0.96963	0.658428	0.981894	0.877668	0.706714	0.785516	0.348956	0.120084	0.634486	0.209998	0.196494	0.252806	0.256996	0.079664	0.448076	0.442098	0.10816	0.473536	0.69979	0.00395	0.335902	0.531464	0.769578	0.966166	0.967412	0.56898	0.391198	0.970154	0.405272	0.464084
rs729443	0.229762	0.912666	0.105056	0.96442	0.95876	0.912982	0.303628	0.498864	0.414434	0.121222	0.043754	0.518662	0.936908	0.12257	0.098888	0.831772	0.452	0.892504	0.91571	0.792166	0.779758	0.202358	0.959214	0.719872	0.428392	0.151512	0.67219	0.768036	0.058968	0.868224	0.735972	0.524812	0.324652	0.331204	0.385758	0.811346	0.787728	0.086498	0.492138	0.384672	0.618762	0.343062	0.979942	0.570228	0.649462	0.33424	0.34294	0.598158	0.3192
rs387543	0.429278	0.090716	0.015562	0.606768	0.716826	0.411858	0.399956	0.079822	0.912092	0.185478	0.20158	0.896468	0.743136	0.59253	0.32916	0.291636	0.059558	0.686486	0.339612	0.190802	0.857714	0.463656	0.472182	0.678092	0.546606	0.457944	0.972316	0.889494	0.346014	0.00163	0.147416	0.788234	0.815594	0.387306	0.622096	0.485346	0.711142	0.704052	0.052702	0.490302	0.022298	0.695256	0.507408	0.396696	0.1387	0.70443	0.549046	0.401232	0.190798
rs12937764	0.995964	0.81554	0.318744	0.214802	0.250976	0.742912	0.022844	0.746756	0.072202	0.53238	0.313736	0.995382	0.417586	0.765552	0.874766	0.300282	0.828436	0.090298	0.222534	0.34512	0.674888	0.413752	0.168508	0.749338	0.977336	0.79196	0.463944	0.136146	0.897372	0.732774	0.720804	0.893598	0.949582	0.86735	0.868462	0.066672	0.191448	0.461434	0.276672	0.028192	0.1324	0.18983	0.130026	0.851674	0.76372	0.049558	0.46091	0.176308	0.9907
rs2573032	0.386426	0.64495	0.874162	0.716288	0.045484	0.970524	0.77006	0.811972	0.870708	0.440236	0.740416	0.651098	0.127698	0.203534	0.290046	0.923604	0.99674	0.404442	0.946116	0.862286	0.406878	0.385708	0.841232	0.761752	0.266914	0.975846	0.718896	0.350162	0.874496	0.30162	0.428794	0.5109	0.101158	0.793372	0.617454	0.95808	0.870564	0.03917	0.539796	0.085134	0.73043	0.977178	0.388744	0.351916	0.671076	0.675826	0.89909	0.716824	0.645204
rs7231167	0.087392	0.404456	0.559068	0.96302	0.98716	0.81153	0.6563	0.884708	0.215106	0.689306	0.847602	0.039362	0.180632	0.427598	0.830078	0.570162	0.802726	0.79322	0.646338	0.770936	0.064192	0.73939	0.352248	0.269064	0.311868	0.592332	0.42667	0.654694	0.11199	0.669906	0.024908	0.27204	0.946852	0.196544	0.32454	0.261722	0.463386	0.749956	0.71316	0.319668	0.810688	0.726682	0.905764	0.834738	0.938122	0.978754	0.806308	0.463902	0.26506
rs1706331	0.907314	0.15558	0.080928	0.888286	0.285604	0.551356	0.601112	0.563182	0.528414	0.141166	0.562764	0.34619	0.801776	0.178516	0.30503	0.83304	0.903544	0.650642	0.475454	0.009444	0.823504	0.105132	0.161004	0.929004	0.079366	0.658816	0.310068	0.118996	0.57388	0.46046	0.1629	0.64301	0.244036	0.378208	0.415652	0.777302	0.749854	0.732952	0.959796	0.357722	0.92951	0.931166	0.973198	0.388212	0.974886	0.984954	0.045358	0.223122	0.172338
rs2926621	0.488666	0.428228	0.679238	0.068464	0.571744	0.884956	0.06242	0.672986	0.640858	0.900568	0.287344	0.334994	0.252692	0.321396	0.023688	0.177756	0.078412	0.883612	0.714702	0.553096	0.34652	0.39567	0.56568	0.656346	0.87487	0.614974	0.89697	0.609236	0.36817	0.272586	0.984192	0.780926	0.060436	0.529656	0.929922	0.596388	0.501662	0.8598	0.747798	0.757652	0.53385	0.869824	0.427706	0.53312	0.918312	0.67104	0.475792	0.774038	0.417516
rs897756	0.08586	0.222256	0.770328	0.315438	0.914508	0.521468	0.317238	0.800004	0.877478	0.277406	0.19622	0.779906	0.356892	0.453108	0.27543	0.288146	0.860578	0.624844	0.631034	0.48839	0.491056	0.86878	0.422514	0.623122	0.112238	0.974266	0.671996	0.303294	0.19825	0.44685	0.19682	0.38303	0.07292	0.603866	0.615236	0.221702	0.08857	0.358462	0.650848	0.139446	0.447408	0.535806	0.447848	0.64358	0.771616	0.57847	0.63731	0.784526	0.71003
rs2057038	0.211654	0.399798	0.877618	0.39398	0.71959	0.723192	0.623056	0.947236	0.693244	0.138332	0.675516	0.776504	0.041786	0.23761	0.814766	0.204778	0.080746	0.630518	0.044762	0.821582	0.35631	0.166322	0.418362	0.371084	0.318812	0.85251	0.26922	0.490642	0.60037	0.785666	0.2962	0.204566	0.372096	0.995152	0.418496	0.5549	0.333776	0.452534	0.099302	0.626418	0.164316	0.669544	0.529828	0.27198	0.07138	0.374304	0.53536	0.860078	0.870558
rs6108835	0.456352	0.733394	0.415072	0.260376	0.55353	0.566772	0.850722	0.420238	0.89827	0.524044	0.371058	0.22741	0.237168	0.524958	0.000818	0.690318	0.098774	0.13533	0.601034	0.05656	0.694108	0.851706	0.896658	0.850928	0.791398	0.746048	0.923382	0.778984	0.551024	0.886538	0.211336	0.338272	0.79539	0.111612	0.730306	0.308304	0.29342	0.166266	0.521658	0.145104	0.171156	0.05234	0.492076	0.111546	0.424444	0.76046	0.779678	0.853452	0.146176
rs6083492	0.825406	0.598706	0.323294	0.489208	0.996856	0.702228	0.306062	0.189	0.678096	0.919496	0.555804	0.080658	0.598686	0.158352	0.760418	0.203882	0.607402	0.31826	0.513486	0.86335	0.647476	0.737562	0.280522	0.369258	0.342124	0.895904	0.008272	0.99647	0.35204	0.227136	0.16545	0.87023	0.438482	0.518682	0.739206	0.737348	0.529096	0.914342	0.105526	0.083602	0.725956	0.414926	0.902198	0.30032	0.473624	0.15551	0.148446	0.148964	0.083572
rs4810802	0.706106	0.764434	0.451624	0.124046	0.923714	0.95489	0.498906	0.546356	0.13823	0.91077	0.370762	0.744538	0.566792	0.5316	0.484568	0.158144	0.313346	0.877836	0.162508	0.203012	0.77828	0.129848	0.464634	0.991682	0.726458	0.366032	0.33886	0.965576	0.314662	0.59232	0.481438	0.021448	0.257568	0.781378	0.210726	0.030558	0.567864	0.159872	0.741806	0.928846	0.599386	0.35552	0.192478	0.00895	0.080834	0.539626	0.018618	0.55635	0.934318
rs722098	0.483906	0.274432	0.929312	0.609174	0.344362	0.691824	0.572164	0.817156	0.578824	0.686924	0.694998	0.653436	0.674024	0.020064	0.903182	0.76281	0.61796	0.85539	0.445812	0.932608	0.940348	0.108	0.39146	0.550224	0.92769	0.787518	0.548128	0.523618	0.641286	0.147238	0.408542	0.004398	0.188614	0.187646	0.524398	0.57241	0.9518	0.109004	0.48587	0.67554	0.68107	0.223276	0.724906	0.295982	0.038614	0.455308	0.009352	0.324998	0.224598
rs2831700	0.100098	0.420142	0.187176	0.560838	0.9925	0.557452	0.82745	0.545894	0.308014	0.608766	0.16644	0.785556	0.44282	0.041008	0.353428	0.678168	0.576666	0.83847	0.929756	0.218982	0.075592	0.379914	0.473406	0.567672	0.2617	0.301824	0.889564	0.421856	0.6553	0.687102	0.744178	0.516638	0.433582	0.867774	0.17679	0.762644	0.947826	0.382256	0.613152	0.318246	0.529666	0.335794	0.615656	0.433422	0.038398	0.843908	0.497812	0.938676	0.782782
rs130777	0.9064	0.50993	0.39004	0.521692	0.632944	0.717356	0.539856	0.612784	0.916274	0.057772	0.906932	0.40807	0.548292	0.547688	0.035148	0.092452	0.248784	0.389992	0.811888	0.62606	0.854978	0.082536	0.367226	0.53432	0.844062	0.7104	0.513106	0.321278	0.459478	0.371558	0.943902	0.58686	0.601556	0.902948	0.46649	0.389558	0.931756	0.225016	0.650868	0.435034	0.492684	0.985448	0.004026	0.293568	0.501408	0.27066	0.29304	0.198434	0.03916
[truncated: 61 more columns]

## Sheet: Table S5
Table S5. The allele frequencies and corresponding forensic parameters of 111 II-SNPs in the Chinese Inner Mongolia Manchu group.
Loci	AF-A	AF-T	AF-C	AF-G	PE	PM	PIC	He	Ho	PD	PHWE
rs1005861	0.446524			0.553476	0.2044	0.3906	0.3721	0.4956	0.5187	0.6094	0.5556
rs1017276		0.518717		0.481283	0.2198	0.3949	0.3746	0.5006	0.5348	0.6051	0.3809
rs1019081		0.540107	0.272727	0.187166	0.2472	0.2262	0.5298	0.6005	0.5615	0.7738	0.4259
rs10280407	0.52139	0.278075	0.200535		0.3512	0.2295	0.5405	0.6122	0.6471	0.7705	0.7566
rs10429498	0.427807			0.572193	0.163	0.372	0.3697	0.4909	0.4706	0.628	0.6539
rs10477245		0.315508	0.684492		0.1391	0.418	0.3386	0.4331	0.4385	0.582	1
rs10793392		0.470588	0.529412		0.253	0.4169	0.3741	0.4996	0.5668	0.5831	0.0781
rs10799494		0.537433	0.462567		0.1673	0.3666	0.3736	0.4985	0.4759	0.6334	0.5584
rs10862999		0.529412	0.470588		0.1899	0.3781	0.3741	0.4996	0.5027	0.6219	1
rs11136096		0.705882		0.294118	0.1317	0.4315	0.329	0.4163	0.4278	0.5685	0.86
rs11166689	0.451872			0.548128	0.1673	0.3685	0.3727	0.4967	0.4759	0.6315	0.6576
rs11209106		0.59893	0.40107		0.1995	0.4015	0.365	0.4817	0.5134	0.5985	0.4461
rs1149649	0.550802	0.160428		0.28877	0.2648	0.2408	0.517	0.5891	0.5775	0.7592	0.9
rs11675393		0.532086	0.467914		0.1761	0.3706	0.374	0.4993	0.4866	0.6294	0.7697
rs11735100	0.57754			0.42246	0.1899	0.3884	0.3689	0.4893	0.5027	0.6116	0.7649
rs1241304	0.411765		0.406417	0.181818	0.2415	0.1983	0.5541	0.6339	0.5561	0.8017	0.1512
rs1246689	0.550802			0.449198	0.1899	0.3815	0.3724	0.4962	0.5027	0.6185	0.8832
rs12624133		0.606952	0.393048		0.1761	0.3915	0.3633	0.4784	0.4866	0.6085	0.8784
rs12818972	0.414439			0.585561	0.1589	0.3741	0.3676	0.4867	0.4652	0.6259	0.5505
rs12937764	0.433155			0.566845	0.2305	0.4098	0.3705	0.4924	0.5455	0.5902	0.1794
rs130777	0.52139			0.47861	0.1852	0.3746	0.3745	0.5004	0.4973	0.6254	1
rs13202045	0.433155	0.566845			0.1806	0.38	0.3705	0.4924	0.492	0.62	1
rs13234663	0.508021			0.491979	0.1899	0.3765	0.3749	0.5012	0.5027	0.6235	1
rs13300456	0.561497			0.438503	0.253	0.4227	0.3712	0.4938	0.5668	0.5773	0.0532
rs1448292	0.371658			0.628342	0.1507	0.3883	0.358	0.4683	0.4545	0.6117	0.7543
rs1462310		0.601604	0.398396		0.1946	0.3998	0.3645	0.4806	0.508	0.6002	0.4494
rs1541244	0.524064			0.475936	0.1995	0.3831	0.3744	0.5002	0.5134	0.6169	0.7699
rs1577741	0.524064			0.475936	0.1468	0.3546	0.3744	0.5002	0.4492	0.6454	0.1873
rs1636549		0.425134		0.574866	0.1761	0.3798	0.3693	0.4901	0.4866	0.6202	1
rs1676238		0.641711	0.358289		0.1391	0.3901	0.3541	0.4611	0.4385	0.6099	0.5268
rs1706331	0.483957			0.516043	0.1507	0.3559	0.3747	0.5008	0.4545	0.6441	0.2414
rs17174641		0.550802	0.449198		0.163	0.3668	0.3724	0.4962	0.4706	0.6332	0.5542
rs17639263		0.510695		0.489305	0.1507	0.3556	0.3749	0.5011	0.4545	0.6444	0.2415
rs1822269			0.438503	0.561497	0.2198	0.4018	0.3712	0.4938	0.5348	0.5982	0.2985
rs1858184	0.529412	0.259358	0.21123		0.296	0.2226	0.5391	0.6095	0.6043	0.7774	0.9738
rs1896605		0.529412	0.470588		0.1899	0.3781	0.3741	0.4996	0.5027	0.6219	1
rs1919745	0.352941		0.612299	0.0347594	0.1806	0.3463	0.4047	0.5007	0.492	0.6537	0.3335
rs1952874	0.0588235	0.312834	0.628342		0.2588	0.3523	0.4232	0.5052	0.5722	0.6477	0.0139
rs1979255			0.446524	0.553476	0.2146	0.3967	0.3721	0.4956	0.5294	0.6033	0.3766
rs2052655	0.457219	0.542781			0.2359	0.4079	0.3732	0.4977	0.5508	0.5921	0.1841
rs2057038	0.44385	0.548128		0.00802139	0.1946	0.3689	0.384	0.5038	0.508	0.6311	0.7781
rs2129889	0.446524			0.553476	0.2044	0.3906	0.3721	0.4956	0.5187	0.6094	0.5556
rs214955		0.548128	0.451872		0.2472	0.4161	0.3727	0.4967	0.5615	0.5839	0.0783
rs257014	0.518717			0.481283	0.2305	0.4015	0.3746	0.5006	0.5455	0.5985	0.2426
rs2573032		0.486631	0.513369		0.1995	0.3823	0.3748	0.501	0.5134	0.6177	0.7707
rs2662331			0.494652	0.505348	0.1946	0.3792	0.375	0.5013	0.508	0.6208	0.8843
rs2719306		0.489305	0.510695		0.1673	0.3641	0.3749	0.5011	0.4759	0.6359	0.5583
rs2831700	0.470588			0.529412	0.1899	0.3781	0.3741	0.4996	0.5027	0.6219	1
rs28630026	0.240642	0.409091	0.350267		0.4291	0.2115	0.5774	0.6538	0.7005	0.7885	0.471
rs2926621	0.026738	0.534759		0.438503	0.2146	0.3426	0.4104	0.5224	0.5294	0.6574	0.7484
rs3017981	0.516043	0.307487		0.176471	0.2833	0.2218	0.5352	0.6096	0.5936	0.7782	0.8586
rs34176157	0.513369			0.486631	0.1806	0.3714	0.3748	0.501	0.492	0.6286	0.8837
rs35667147			0.529412	0.470588	0.277	0.4325	0.3741	0.4996	0.5882	0.5675	0.0187
rs35811820		0.491979	0.508021		0.2198	0.3943	0.3749	0.5012	0.5348	0.6057	0.3822
rs358800		0.529412		0.470588	0.1995	0.3837	0.3741	0.4996	0.5134	0.6163	0.7694
rs387543	0.144385	0.44385	0.411765		0.3439	0.2405	0.5305	0.6142	0.6417	0.7595	0.8892
rs3923875		0.425134	0.574866		0.1673	0.375	0.3693	0.4901	0.4759	0.625	0.7648
rs4128960		0.502674	0.497326		0.1995	0.382	0.375	0.5013	0.5134	0.618	0.771
rs4267692		0.502674		0.497326	0.2415	0.4078	0.375	0.5013	0.5561	0.5922	0.1452
rs4447142		0.540107	0.459893		0.1548	0.3606	0.3734	0.4981	0.4599	0.6394	0.3059
rs4519723		0.262032	0.278075	0.459893	0.3735	0.2056	0.5701	0.6442	0.6631	0.7944	0.9217
rs4660560	0.550802			0.449198	0.1899	0.3815	0.3724	0.4962	0.5027	0.6185	0.8832
rs4760837		0.374332	0.625668		0.1468	0.3851	0.3587	0.4697	0.4492	0.6149	0.6392
rs4810802	0.23262		0.513369	0.254011	0.2415	0.2082	0.5483	0.6195	0.5561	0.7918	0.2129
rs4938084		0.28877	0.245989	0.465241	0.3298	0.2	0.5673	0.6414	0.631	0.8	0.9605
rs500091		0.604278	0.395722		0.1995	0.4037	0.3639	0.4795	0.5134	0.5963	0.361
rs58358672	0.438503			0.561497	0.2305	0.4084	0.3712	0.4938	0.5455	0.5916	0.1811
rs58729508	0.513369			0.486631	0.1995	0.3823	0.3748	0.501	0.5134	0.6177	0.7707
rs6083492	0.524064			0.475936	0.1899	0.3775	0.3744	0.5002	0.5027	0.6225	1
rs6108835		0.427807	0.572193		0.1468	0.3639	0.3697	0.4909	0.4492	0.6361	0.2952
rs611508	0.505348			0.494652	0.1673	0.3639	0.375	0.5013	0.4759	0.6361	0.5584
rs61627826		0.40107		0.59893	0.2198	0.4138	0.365	0.4817	0.5348	0.5862	0.1699
rs62137226		0.470588	0.529412		0.1995	0.3837	0.3741	0.4996	0.5134	0.6163	0.7694
rs641549	0.470588		0.18984	0.339572	0.3228	0.2149	0.5519	0.6289	0.6257	0.7851	0.8476
rs6490690		0.441176	0.558824		0.2044	0.3918	0.3715	0.4944	0.5187	0.6082	0.5535
rs6721398	0.529412			0.470588	0.2415	0.4095	0.3741	0.4996	0.5561	0.5905	0.1422
rs6751255			0.475936	0.524064	0.1716	0.3673	0.3744	0.5002	0.4813	0.6327	0.6605
rs6840226	0.467914			0.532086	0.1946	0.3812	0.374	0.4993	0.508	0.6188	0.8833
rs6892142	0.414439			0.585561	0.1673	0.3785	0.3676	0.4867	0.4759	0.6215	0.7654
rs6937256		0.475936	0.524064		0.1806	0.3722	0.3744	0.5002	0.492	0.6278	0.8836
rs6965921	0.553476			0.446524	0.2146	0.3967	0.3721	0.4956	0.5294	0.6033	0.3766
rs7013476			0.385027	0.614973	0.163	0.388	0.3614	0.4748	0.4706	0.612	1
rs7082421	0.414439			0.585561	0.1673	0.3785	0.3676	0.4867	0.4759	0.6215	0.7654
rs722098	0.395722			0.604278	0.1391	0.3717	0.3639	0.4795	0.4385	0.6283	0.2842
rs7231167		0.550802	0.449198		0.1806	0.3762	0.3724	0.4962	0.492	0.6238	1
rs729443	0.540107			0.459893	0.163	0.3648	0.3734	0.4981	0.4706	0.6352	0.4647
rs7307187		0.663102	0.336898		0.1548	0.4106	0.347	0.448	0.4599	0.5894	0.7456
rs7334542	0.371658		0.628342		0.1507	0.3883	0.358	0.4683	0.4545	0.6117	0.7543
rs7418014		0.419786	0.580214		0.1946	0.392	0.3685	0.4884	0.508	0.608	0.6526
rs7444953		0.524064		0.475936	0.2648	0.4239	0.3744	0.5002	0.5775	0.5761	0.0402
rs7557023	0.446524			0.553476	0.2472	0.4171	0.3721	0.4956	0.5615	0.5829	0.0766
rs7713950		0.540107	0.459893		0.253	0.4183	0.3734	0.4981	0.5668	0.5817	0.0767
rs77189528	0.505348			0.494652	0.1146	0.3403	0.375	0.5013	0.4011	0.6597	0.0083
rs7938384		0.475936	0.524064		0.1899	0.3775	0.3744	0.5002	0.5027	0.6225	1
rs7944083		0.168449	0.590909	0.240642	0.277	0.2617	0.501	0.5661	0.5882	0.7383	0.1581
rs8037968		0.414439	0.585561		0.1761	0.3832	0.3676	0.4867	0.4866	0.6168	1
rs886575	0.513369			0.486631	0.2198	0.3945	0.3748	0.501	0.5348	0.6055	0.3817
rs895996		0.104278	0.505348	0.390374	0.2198	0.2552	0.4947	0.5829	0.5348	0.7448	0.2714
rs897756		0.542781	0.457219		0.1761	0.3722	0.3732	0.4977	0.4866	0.6278	0.7701
rs9354023		0.518717	0.481283		0.2198	0.3949	0.3746	0.5006	0.5348	0.6051	0.3809
rs9364739	0.513369			0.486631	0.1995	0.3823	0.3748	0.501	0.5134	0.6177	0.7707
rs9369359	0.540107			0.459893	0.1391	0.3531	0.3734	0.4981	0.4385	0.6469	0.1074
rs9370835		0.433155	0.411765	0.15508	0.253	0.2086	0.538	0.6204	0.5668	0.7914	0.0564
rs943444	0.355615		0.393048	0.251337	0.3889	0.1975	0.5813	0.6576	0.6738	0.8025	0.9615
rs9443799	0.518717			0.481283	0.2198	0.3949	0.3746	0.5006	0.5348	0.6051	0.3809
rs949778		0.131016	0.534759	0.334225	0.3026	0.2535	0.5076	0.5867	0.6096	0.7465	0.668
rs9542245	0.644385		0.355615		0.1354	0.39	0.3533	0.4595	0.4332	0.61	0.5227
rs969164	0.307487	0.692513			0.1673	0.438	0.3352	0.427	0.4759	0.562	0.1251
rs969766		0.451872	0.548128		0.2146	0.3956	0.3727	0.4967	0.5294	0.6044	0.3793
rs9874736		0.0909091	0.622995	0.286096	0.2146	0.2998	0.4505	0.5232	0.5294	0.7002	1
rs9881666			0.588235	0.411765	0.1899	0.3919	0.3671	0.4857	0.5027	0.6081	0.653
Note: AF-A, allele frequencies of allelic-A; AF-T, allele frequencies of allelic-T; AF-C, allele frequencies of allelic-C; AF-G, allele frequencies of allelic-G; PE, probability of exclusion;PM, match probability; PIC, polymorphism information content; He, expected heterozygosity; Ho, observed heterozygosity; PD, discrimination power; PHWE, P values of Hardy-Weinberg equilibrium.

## Sheet: Table S6
Table S6. Pairwise DA values among the Chinese Inner Mongolia Manchu group and 26 reference populations based on the same of 111 II-SNPs.
Pop	ACB	ASW	ESN	GWD	LWK	MSL	YRI	CLM	MXL	PEL	PUR	CEU	FIN	GBR	IBS	TSI	BEB	GIH	ITU	PJL	STU	CDX	JPT	KHV	CHS	CHB
ASW	0.0033	0
ESN	0.0033	0.0062	0
GWD	0.0048	0.0066	0.0038	0
LWK	0.0044	0.0059	0.0038	0.0046	0
MSL	0.0049	0.007	0.0032	0.0032	0.0052	0
YRI	0.0039	0.0073	0.0018	0.0039	0.0041	0.0037	0
CLM	0.033	0.0252	0.0448	0.0449	0.0422	0.0464	0.0468	0
MXL	0.0372	0.0277	0.0479	0.0477	0.0455	0.0491	0.05	0.006	0
PEL	0.0444	0.0348	0.0538	0.0558	0.053	0.0564	0.0557	0.0137	0.0071	0
PUR	0.0279	0.0216	0.0395	0.0394	0.0372	0.0415	0.0413	0.0033	0.0093	0.019	0
CEU	0.0447	0.0354	0.0578	0.0578	0.0549	0.06	0.0608	0.0085	0.0129	0.0285	0.0078	0
FIN	0.0391	0.0318	0.0524	0.0536	0.049	0.055	0.0539	0.0069	0.0125	0.0249	0.0062	0.0047	0
GBR	0.0435	0.0349	0.0576	0.0575	0.0546	0.0599	0.0598	0.0064	0.0135	0.0279	0.0055	0.003	0.0037	0
IBS	0.0418	0.0341	0.0562	0.0557	0.0523	0.0584	0.058	0.0067	0.0137	0.0287	0.0048	0.0035	0.005	0.0023	0
TSI	0.0406	0.0322	0.0537	0.0533	0.0504	0.0555	0.0557	0.0087	0.0127	0.028	0.0069	0.0028	0.0068	0.0043	0.003	0
BEB	0.033	0.0256	0.0428	0.0416	0.0383	0.0429	0.0455	0.0126	0.0143	0.0246	0.0127	0.0148	0.0155	0.0168	0.0164	0.014	0
GIH	0.0357	0.0272	0.0459	0.0447	0.0413	0.0466	0.0483	0.0121	0.0137	0.0248	0.012	0.0124	0.0139	0.0143	0.0137	0.0111	0.0027	0
ITU	0.0347	0.0271	0.0446	0.0428	0.0397	0.0445	0.0471	0.0134	0.0159	0.0276	0.0127	0.0136	0.0155	0.0157	0.0149	0.0123	0.0024	0.0022	0
PJL	0.0347	0.0267	0.0456	0.0434	0.0406	0.0461	0.0479	0.0106	0.0131	0.0238	0.0098	0.011	0.0123	0.0124	0.0117	0.0096	0.0034	0.0021	0.0025	0
STU	0.035	0.0274	0.0446	0.0424	0.0402	0.0446	0.0474	0.0141	0.0165	0.0276	0.0131	0.0143	0.0165	0.0169	0.0156	0.013	0.0024	0.0025	0.0015	0.0025	0
CDX	0.0355	0.0299	0.0438	0.0432	0.04	0.0457	0.047	0.0201	0.022	0.0308	0.0201	0.0289	0.0266	0.0277	0.0267	0.0274	0.0161	0.0189	0.0196	0.0189	0.0191	0
JPT	0.0356	0.0292	0.045	0.0445	0.0403	0.0466	0.0469	0.0179	0.0182	0.0257	0.0194	0.0267	0.0239	0.0257	0.0253	0.0243	0.0138	0.0162	0.0172	0.0163	0.0166	0.0054	0
KHV	0.0318	0.0267	0.0401	0.0397	0.0367	0.0423	0.0432	0.0189	0.0206	0.0293	0.0188	0.0277	0.0249	0.0263	0.0256	0.0255	0.0148	0.0175	0.018	0.0175	0.0179	0.0017	0.0051	0
CHS	0.035	0.0295	0.0438	0.0432	0.0402	0.0458	0.0467	0.0183	0.021	0.0284	0.019	0.0295	0.0256	0.0268	0.0264	0.0279	0.0168	0.0194	0.0203	0.0193	0.0199	0.0027	0.0052	0.0026	0
CHB	0.0351	0.0292	0.0437	0.0437	0.0403	0.0461	0.0466	0.0195	0.0194	0.0269	0.0202	0.0275	0.0254	0.027	0.0265	0.0256	0.0157	0.0186	0.0195	0.0184	0.0185	0.0038	0.0035	0.0032	0.003	0
IMM	0.0351	0.0284	0.0426	0.0415	0.0395	0.0428	0.0463	0.0207	0.0193	0.0279	0.0214	0.0279	0.0279	0.0292	0.0289	0.027	0.0147	0.0182	0.0184	0.0185	0.0169	0.0052	0.0049	0.0049	0.0048	0.0029
Note: IMM, Chinese Inner Mongolia Manchu group; CHB, Han Chinese in Beijing; CDX, Chinese Dai in Xishuangbanna; CHS, Southern Han Chinese; JPT, Japanese in Tokyo; KHV, Kinh in Ho Chi Minh City; ACB, African Caribbean in Barbados; ASW, African Ancestry in Southwest USA; ESN, Esan in Nigeria; GWD, Gambian in Western Division; LWK, Luhya in Webuye; MSL, Mende in Sierra Leone; YRI, Yoruba in Ibadan; …

## Sheet: Table S7
Table S7. Pairwise FST values among the Chinese Inner Mongolia Manchu group and 26 reference populations based on the same of 111 II-SNPs.
Pop	ACB	ASW	ESN	GWD	LWK	MSL	YRI	CLM	MXL	PEL	PUR	CEU	FIN	GBR	IBS	TSI	BEB	GIH	ITU	PJL	STU	CDX	JPT	KHV	CHS	CHB
ASW	0.0036	0
ESN	0.00412	0.01057	0
GWD	0.0105	0.01299	0.00802	0
LWK	0.00871	0.01029	0.00766	0.01005	0
MSL	0.00904	0.01294	0.00429	0.00512	0.01114	0
YRI	0.00519	0.0124	0.00082	0.00707	0.00899	0.00499	0
CLM	0.09786	0.07599	0.12677	0.12842	0.1191	0.13176	0.13112	0
MXL	0.10883	0.08274	0.13607	0.13678	0.12809	0.14037	0.14082	0.01171	0
PEL	0.13054	0.10564	0.15399	0.15942	0.15056	0.16145	0.15793	0.03829	0.01703	0
PUR	0.08279	0.06477	0.11181	0.11314	0.10519	0.11776	0.11614	0.00632	0.02335	0.05534	0
CEU	0.13259	0.10764	0.16403	0.16656	0.15502	0.17115	0.17006	0.02107	0.03524	0.08497	0.01891	0
FIN	0.11829	0.09852	0.15109	0.15603	0.14191	0.15806	0.15414	0.01818	0.03323	0.0748	0.01568	0.00974	0
GBR	0.12842	0.10532	0.16214	0.16401	0.15351	0.16894	0.16675	0.01442	0.03502	0.08175	0.01125	0.00286	0.00661	0
IBS	0.12561	0.10521	0.15999	0.16059	0.14925	0.16669	0.16385	0.01721	0.0389	0.08743	0.01113	0.00615	0.01292	0.0026	0
TSI	0.12192	0.09883	0.1535	0.15451	0.14337	0.15924	0.15726	0.02232	0.03683	0.08484	0.01678	0.00442	0.0168	0.00782	0.00461	0
BEB	0.09572	0.07467	0.11992	0.11845	0.10652	0.12166	0.12539	0.03279	0.03578	0.0683	0.03277	0.04169	0.04312	0.04487	0.04462	0.03821	0
GIH	0.10638	0.0825	0.13047	0.12916	0.11754	0.13373	0.13556	0.03286	0.03525	0.07045	0.03183	0.03468	0.03918	0.03872	0.038	0.03059	0.00286	0
ITU	0.10307	0.08145	0.12711	0.1243	0.11304	0.12842	0.13204	0.0369	0.04198	0.078	0.03387	0.03938	0.04432	0.04331	0.04161	0.03411	0.00237	0.00203	0
PJL	0.10317	0.08032	0.12884	0.12575	0.11497	0.13154	0.13381	0.0283	0.03363	0.06647	0.02538	0.03143	0.03494	0.03412	0.03298	0.02663	0.00449	0.00138	0.00262	0
STU	0.10381	0.08187	0.12719	0.12322	0.11423	0.12888	0.1328	0.0383	0.04328	0.07713	0.03454	0.04167	0.04707	0.0462	0.04283	0.03603	0.00236	0.00284	0.00017	0.00217	0
CDX	0.09527	0.07908	0.11413	0.1148	0.10452	0.12054	0.12157	0.05039	0.05329	0.08033	0.04992	0.0746	0.07101	0.07045	0.06923	0.07088	0.04033	0.04957	0.05089	0.04874	0.04942	0
JPT	0.09654	0.07809	0.11837	0.11837	0.10654	0.12325	0.12229	0.04458	0.04266	0.06566	0.04894	0.07	0.06495	0.06627	0.06674	0.0632	0.03304	0.0413	0.0433	0.04055	0.04165	0.01207	0
KHV	0.08622	0.07197	0.10553	0.10652	0.09696	0.11237	0.11287	0.04893	0.05189	0.07814	0.04804	0.07422	0.0684	0.06936	0.06873	0.0683	0.03738	0.04731	0.04772	0.04658	0.04723	0.00036	0.01119	0
CHS	0.09224	0.07645	0.11218	0.11247	0.10327	0.11853	0.11886	0.04533	0.04975	0.07261	0.04717	0.07606	0.06796	0.0687	0.0692	0.07211	0.04035	0.04952	0.05165	0.04916	0.05012	0.00348	0.01199	0.00275	0
CHB	0.09263	0.07556	0.1127	0.1145	0.10405	0.11966	0.11922	0.04812	0.04583	0.0681	0.04998	0.07182	0.06809	0.06977	0.06935	0.06654	0.03813	0.04795	0.0498	0.04643	0.04688	0.007	0.00709	0.00488	0.0042	0
IMM	0.09168	0.07324	0.10889	0.10837	0.10052	0.11108	0.11628	0.0514	0.0459	0.06999	0.05283	0.07329	0.07346	0.07431	0.07466	0.0707	0.03816	0.04888	0.04993	0.04887	0.04575	0.01115	0.01025	0.00989	0.00937	0.00379
Note: IMM, Chinese Inner Mongolia Manchu group; CHB, Han Chinese in Beijing; CDX, Chinese Dai in Xishuangbanna; CHS, Southern Han Chinese; JPT, Japanese in Tokyo; KHV, Kinh in Ho Chi Minh City; ACB, African Caribbean in Barbados; ASW, African Ancestry in Southwest USA; ESN, Esan in Nigeria; GWD, Gambian in Western Division; LWK, Luhya in Webuye; MSL, Mende in Sierra Leone; YRI, Yoruba in Ibadan; …
